# Supplementary material for: Survey dataset on Muslim’s religiosity, Muslim personality and work behavior
Source: Data Brief. 2018 Nov 3;21:1880–5. doi: 10.1016/j.dib.2018.10.169 (PMC6260372; doi:10.1016/j.dib.2018.10.169)
Supplement: Supplementary file 2 — Supplementary material [file mmc2.xlsx]

## Sheet: Sheet1
VAR00001i	VAR00002i	VAR00003i	VAR00005i	VAR00006i	VAR00007i	VAR00008i	VAR00010i	VAR00011i	VAR00013i	VAR00017i	VAR00019i	VAR00020i	VAR00004i	VAR00009i	VAR00012i	VAR00015i	VAR00016i	VAR00018i	Worldly	Spiritual
4	6	6	6	6	3	6	5	6	5	6	3	5	1	6	4	5	6	4	5.15	4.33
6	5	6	6	5	6	6	6	6	5	6	3.02	6	1	6	6	6	5	3	5.54	4.5
4	3	6	6	6	6	6	6	6	5	6	1	6	1	6	6	6	6	6	5.15	5.17
6	6	6	6	6	6	6	6	6	5	5	6	6	1	5	3	5	6	1	5.85	3.5
6	2	6	1	6	6	6	1	6	6	1	6	6	6	6	6	6	6	6	4.54	6
4	6	4	6	4	3	6	6	6	6	6	1	6	1	6	6	6	6	6	4.92	5.17
4	5	5	4	5	4	6	5	5	5	4	4	6	1	5	5	6	6	6	4.77	4.83
6	5	6	6	6	6	6	6	6	6	6	5	6	1	5	6	6	6	6	5.85	5
6	6	1	6	1	5	6	6	6	3	6	5	6	1	5	5	6	6	6	4.85	4.83
2	6	6	6	6	2	6	6	6	6	6	5	6	1	6	6	6	6	6	5.31	5.17
4	6	6	4	1	4	4	4	4	4	6	6	6	1	6	6	4	6	1	4.54	4
5	1	6	1	1	1	6	6	6	6	6	6	6	1	6	6	6	6	6	4.38	5.17
6	1	5	5	6	6	6	6	6	2.7	6	3	6	1	2	6	6	6	6	4.98	4.5
5	5	5	1	5	6	6	4	6	1.73	5	5	6	1	4	5	6	6	3	4.67	4.17
4	5	5	6	1	2	6	6	6	3	6	5	6	1	6	5	6	6	6	4.69	5
5	6	6	6	1.67	1.78	6	5	5	5	6	4	6	1	5	4	5	5	6	4.88	4.33
4	3	6	6	6	6	6	6	6	4	6	6	6	1	6	6	6	6	5	5.46	5
6	4	6	5	5	5	6	6	5	5	6	6	6	1	6	5	5	6	6	5.46	4.83
5	6	4	5	6	6	6	6	6	6	6	5	6	1	5	6	6	6	6	5.62	5
4	5	5	1	5	4	6	6	5	3	6	5	6	1	5	5	5	6	5	4.69	4.5
5	6	6	1	1	6	6	6	6	6	6	5	6	1	6	6	6	6	5	5.08	5
3	6	6	6	6	6	6	6	6	6	6	1	6	1	6	6	6	6	6	5.38	5.17
6	6	6	1	1	2	6	6	1	6	6	6	6	1	6	6	6	6	6	4.54	5.17
6	6	6	5	2	5	6	5	3	5	6	4	6	2	5	6	6	5	5	5	4.83
6	6	6	6	6	6	6	6	6	6	6	1	6	1	6	6	6	6	6	5.62	5.17
6	2	6	6	5	5	6	1	1	2	6	2	6	1	5	2	5	6	6	4.15	4.17
3	6	6	6	6	3	6	6	6	6	6	3	6	1	6	6	6	6	6	5.31	5.17
6	6	6	6	2	3	6	6	6	5	6	3	6	1	6	5	5	6	5	5.15	4.67
4	5	5	5	5	4	6	6	5	6	6	4	6	1	6	5	6	6	6	5.15	5
3	4	5	6	1	6	1	6	6	3	6	1	6	1	1	4	6	6	5	4.15	3.83
6	6	5	6	6	5	6	6	6	5	6	5	6	5	4	2	2	6	6	5.69	4.17
5	3	1	4	6	5	6	6	6	3	6	4	6	1	5	5	6	6	6	4.69	4.83
5	6	6	4	2	5	6	5	5	5	6	1	6	1	6	3	4	6	6	4.77	4.33
2	2	3	4	4	3	2	3	2	3	3	2	1	4	5	6	4	5	4	2.62	4.67
3	2	6	6	6	4	6	6	5	4	6	2	6	1	6	5	5	6	6	4.77	4.83
2	6	6	6	6	6	6	6	6	6	6	6	6	1	6	6	6	6	6	5.69	5.17
1	4	6	5	5	5	6	6	6	3	5	6	6	1	6	2	5	5	6	4.92	4.17
6	4	6	5	1	6	6	6	6	4	6	1	6	1	6	3	5	6	6	4.85	4.5
5	5	6	6	6	6	6	6	6	4	6	4	6	1	6	4	6	6	6	5.54	4.83
4	6	6	6	6	6	6	6	1.11	6	6	6	6	1	6	5	6	6	6	5.47	5
1	6	6	6	6	1	6	6	6	6	6	1	6	1	6	6	6	6	6	4.85	5.17
5	5	5	5	5	5	5	5	5	5	5	3	5	1	5	5	5	5	5	4.85	4.33
4	6	6	6	6	6	6	6	6	1.75	6	6	6	1	6	4	6	6	6	5.52	4.83
6	4	5	6	5	6	6	6	6	4	6	6	6	1	6	5	6	6	6	5.54	5
4	5	6	4	6	5	6	6	6	5	5	4	6	1	6	2	5	5	5	5.23	4
5	3	6	1	6	6	6	6	6	6	6	1	6	3	1	6	6	6	6	4.92	4.67
3	4	4	3	2	3	4	4	4	2	2	3	3	4	3	4	4	5	4	3.15	4
5	1.85	6	6	1.62	1.76	6	6	6	2.02	6	2.96	6	1	6	5.3	6	6	5.71	4.4	5
5	5	6	6	6	5	6	5	5	2.03	6	1	6	1	6	5	6	6	6	4.93	5
6	6	6	6	6	6	6	6	6	6	6	1	6	1	6	6	6	6	6	5.62	5.17
5	5	5	1	5	6	6	5	6	5	6	4	6	1	6	6	6	6	6	5	5.17
5	5	6	6	6	6	6	6	6	6	6	1	6	1	6	6	6	6	6	5.46	5.17
4	5	6	6	5	5	6	6	6	5	6	5	6	1	6	5	6	6	5	5.46	4.83
2	6	4	6	4	6	6	6	4	4	6	2	6	1	6	5.3	6	6	6	4.77	5.05
3	4	6	6	5	5	6	1.55	5	2.3	6	4	6	1	6	5.12	5	6	6	4.6	4.85
3	1	2	4	5	4	5	5	5	3	5	4	6	1	5	5	6	6	5	4	4.67
6	5	6	6	4	5	6	6	6	6	6	2	6	1	6	6	6	6	6	5.38	5.17
6	6	6	6	6	6	6	6	6	6	6	1	6	1	6	6	6	6	6	5.62	5.17
6	6	4	6	6	6	6	6	6	6	6	6	6	1	6	6	6	6	6	5.85	5.17
6	6	6	6	6	6	6	1	6	5	6	6	6	1	6	6	6	6	6	5.54	5.17
5	5	6	6	2	5	6	6	6	2	5	5	6	1	1	6	5	6	5	5	4
5	5	5	5	5	2.03	5	5	6	6	6	4	6	1	5	2	4	6	5	5	3.83
4	6	6	1	5	6	6	6	6	6	6	4	1	1	6	6	6	6	6	4.85	5.17
2	6	6	6	1	3.79	6	1	6	2	6	6	6	1	5	6	6	6	5	4.45	4.83
6	6	6	6	6	2	6	5	6	5	6	5	6	1	6	5	6	6	6	5.46	5
3	6	6	6	6	1	6	6	6	6	6	1	6	1	6	6	6	6	6	5	5.17
6	2	6	6	4	5	6	6	6	1	1	6	4	1	6	1	6	1	6	4.54	3.5
5	4	4	6	6	6	6	6	6	6	6	1	6	1	6	6	6	6	6	5.23	5.17
3	6	5	1	6	6	6	1	5	5	6	1	6	1	6	6	6	6	6	4.38	5.17
1	6	6	6	6	6	6	6	6	6	6	6	6	1	6	6	6	6	6	5.62	5.17
4	5	5	5	5	6	6	6	1	6	6	5	6	1	6	3	6	6	6	5.08	4.67
5	2	5	5	5	6	6	6	6	5	6	5	6	1	6	5	6	6	6	5.23	5
6	6	6	6	6	6	6	6	1	6	6	6	6	1	6	6	6	6	6	5.62	5.17
5	2	6	5	3	5	6	6	6	6	6	5	6	1	6	6	6	6	6	5.15	5.17
5	5	6	5	5	5	6	5	6	4	6	4	6	5	4	4	4	6	4	5.23	4.5
6	5	6	6	5	6	6	6	6	4	6	5	5	6	5	3	6	6	6	5.54	5.33
5	6	6	1	2	6	1	6	6	2	6	5	6	1	6	4	6	6	6	4.46	4.83
5	6	6	6	5	4	6	6	6	6	6	5	6	1	6	6	5	6	6	5.62	5
3	6	6	6	6	3	6	1	1	6	6	6	6	1	6	6	6	6	6	4.77	5.17
2	6	5	6	6	6	6	6	6	2	6	4	6	1	2	5	6	6	3	5.15	3.83
6	5	6	6	2	6	6	6	6	6	6	1	6	1	6	6	6	6	6	5.23	5.17
6	3	5	6	2	6	6	5	4	3	5	3	6	1	6	5	4	5	5	4.62	4.33
2	5	6	6	5	5	6	5	6	5	6	5	6	1	6	6	5	6	6	5.23	5
5	6	6	6	6	5	6	6	6	6	6	5	1	1	6	6	6	6	6	5.38	5.17
3	4	4	3	4	6	6	4	1	3	6	4	6	1	6	6	6	6	6	4.15	5.17
5	3	4	6	5	6	6	6	6	6	1	6	3	1	6	1	6	1	4	4.85	3.17
6	6	6	6	6	6	6	6	6	6	6	1	6	1	6	6	6	6	6	5.62	5.17
5	5	4	1	6	6	6	1	6	6	6	4	6	1	6	6	6	6	6	4.77	5.17
5	5	5	6	6	6	5	6	6	6	6	4	5	1	5	6	6	6	6	5.46	5
6	6	6	6	6	4	6	6	6	6	6	4	6	1	6	6	6	6	6	5.69	5.17
6	6	6	6	6	2	6	6	6	5	6	1	6	1	6	5	6	6	6	5.23	5
4	5	6	6	6	6	6	6	6	6	6	2	6	1	6	1	6	6	6	5.46	4.33
6	6	5	1	6	3	6	6	6	6	6	1	6	1	5	6	6	6	6	4.92	5
6	6	6	2	6	6	6	6	6	1	1	1	6	1	1	6	1	3	6	4.54	3
6	6	1	3	4	4	4	4	4	2	4	4	4	1	4	5	5	6	4	3.85	4.17
6	6	5	4	5	5	6	6	6	5	6	6	6	1	3	5	6	6	5	5.54	4.33
5	5	5	5	5	5	5	5	5	4	5	5	5	2	5	5	5	5	5	4.92	4.5
6	4	5	5	4	4	5	5	5	4	5	4	6	1	5	3	5	5	5	4.77	4
2	5	5	5	6	5	6	6	6	4	6	5	6	1	5	5	6	6	6	5.15	4.83
6	6	6	6	6	6	6	6	6	6	6	6	6	1	6	1	3	6	6	6	3.83
5	5	5	5	6	6	6	6	6	5	6	5	6	1	6	5	6	6	6	5.54	5
6	1	6	6	2	2	6	6	6	6	6	6	6	1	6	6	6	6	6	5	5.17
4	4	6	5	4	5	5	6	6	3	6	4	6	1	6	5	5	5	6	4.92	4.67
4	5	5	6	1	2	6	6	6	2	6	5	6	1	5	5	6	5.95	6	4.62	4.82
2	5	6	6	6	6	6	6	6	1.87	6	5	6	1	6	6	5	6	6	5.22	5
5	6	5	6	6	6	6	6	6	2	6	4	6	1	6	6	6	6	6	5.38	5.17
3	6	5	6	6	6	1	6	1.76	3.88	6	6	6	1	6	5	6	6	5	4.82	4.83
5	5	6	5	4	3	5	6	6	6	5	3	5	4	6	2	6	6	6	4.92	5
6	6	6	6	6	6	6	6	6	2.73	2	6	6	1	6	6	5	5	6	5.44	4.83
3	1	5	5	6	6	6	6	6	2	6	2	6	1	6	5	6	6	6	4.62	5
5	6	5	5	6	6	6	6	6	5	6	2	6	1	6	6	6	6	6	5.38	5.17
4	4	6	6	5	6	6	6	6	6	6	4	6	1	6	5	6	6	6	5.46	5
3	5	5	5	4	4	5	5	5	2.88	5	4	5	1	5	4	5	5	5	4.45	4.17
4	5	1	6	6	6	1.23	6	6	6	6	6	6	1	6	6	6	6	6	5.02	5.17
6	4	6	5	6	6	6	6	6	6	6	2	6	1	6	6	6	6	6	5.46	5.17
4	1	6	6	5	3	6	6	6	2	6	2	6	1	6	2	6	6	6	4.54	4.5
4	4	4	4	4	4	5	6	1	3.19	6	4	6	1	6	6	6	6	6	4.25	5.17
6	5	6	6	6	5	6	6	6	6	6	4	6	1	5	6	6	6	6	5.69	5
6	6	5	5	4	6	6	6	6	6	6	3	6	1	6	6	5	6	6	5.46	5
4	5	6	6	5	5	6	6	6	2	6	2	6	1	6	5	6	6	6	5	5
4	5	5	5	5	5	5	5	5	5	5	2	5	1	6	6	6	6	6	4.69	5.17
6	3	5	5	5	5	6	5	5	2.54	6	5	6	1	5	5	5	6	6	4.96	4.67
4	5	5	5	5	5	5	5	5	3	5	4	5	1	5	4	5	6	5	4.69	4.33
4	5	4	3	4	4	6	6	5	4	5	6	6	1	5	5	5	6	1	4.77	3.83
2.47	1.66	6	6	6	1.71	6	6	6	6	6	2.98	1.05	1	6	6	6	6	6	4.45	5.17
6	6	6	6	6	6	6	6	6	6	6	6	6	1	6	6	6	6	6	6	5.17
4	6	6	6	6	1	2	6	6	2	6	6	6	1	6	1	6	6	6	4.85	4.33
6	6	6	5	6	6	6	6	6	6	6	5	6	1	6	6	6	6	6	5.85	5.17
3	6	6	6	5	6	6	6	6	6	6	3	6	1	6	5	6	6	6	5.46	5
6	4	6	1	3	4	4	5	4	3	5	4	6	1	4	4	5	5	3	4.23	3.67
3	5	6	6	6	5	6	6	6	5	6	6	6	1	6	5	6	6	6	5.54	5
5	2	5	6	6	5	6	6	6	5	6	5	6	1	6	6	6	6	6	5.31	5.17
5	2	6	1	5	5	5	6	5	2.37	6	3	6	1	4	5	6	6	5	4.41	4.5
6	6	6	6	6	6	6	6	6	4	6	4	6	1	6	6	6	6	6	5.69	5.17
4	5	6	5	1.56	5	6	6	6	1.86	6	2	6	1	5	6	3	6	6	4.65	4.5
3	6	6	4	6	6	6	6	6	6	6	4	6	1	4	6	5	6	6	5.46	4.67
6	6	6	1	6	6	6	6	6	6	6	1	6	1	6	5	6	6	6	5.23	5
5	2	4	6	5	5	6	6	5	2	6	5	6	1	5	2	6	6	6	4.85	4.33
3	6	6	6	6	6	6	6	6	6	6	6	6	1	6	6	6	6	1	5.77	4.33
5	5	4	5	6	6	6	5	5	5	6	3	6	1	6	6	6	6	6	5.15	5.17
6	5	6	6	6	6	6	6	6	5	6	6	6	1	6	6	6	6	6	5.85	5.17
2	2	6	5	6	3	6	5	6	6	5	6	6	3	4	4	4	5	6	4.92	4.33
1	1	5	5	6	3	6	6	6	6	6	6	6	2	1	4	5	5	6	4.85	3.83
2	2	5	5	6	3	6	5	5	4	5	5	6	3	4	4	4	4	5	4.54	4
2	2	6	4	6	3	6	5	5	6	6	5	6	3	5	4	4	5	6	4.77	4.5
2	2	4	4	5	3	4	4	4	5	6	4	6	3	4	4	4	4	5	4.08	4
2	2	5	4	6	3	6	5	4	4	6	4	6	2	4	4	4	4	4	4.38	3.67
5	2	5	6	4	5	6	6	6	3	6	5	5	1	6	5	6	6	6	4.92	5
5	5	5	5	5	5	5	5	5	5	5	5	5	1	5	5	5	5	5	5	4.33
6	6	6	6	6	5	6	6	6	5	6	5	6	1	5	5	6	6	6	5.77	4.83
5	6	6	6	6	5	6	6	6	6	6	5	6	1	6	5	6	6	6	5.77	5
4	6	6	6	6	2	6	6	6	6	6	6	6	1	6	5	6	6	6	5.54	5
3	6	5	6	5	4	6	6	6	6	6	6	6	1	6	5	5	5	6	5.46	4.67
3	5	5	6	6	5	6	6	6	6	6	6	6	1	5	5	6	6	6	5.54	4.83
2	6	6	6	6	5	6	5	6	4	6	6	6	1	6	6	6	6	6	5.38	5.17
2	6	6	6	6	5	6	5	6	6	6	6	6	1	6	6	6	6	6	5.54	5.17
2	6	6	6	6	5	6	6	1	1	6	5	6	1	5.31	1	6	6	6	4.77	4.22
5	5	5	1	2	4	6	5	6	3	6	5	6	1	4	6	4	6	4	4.54	4.17
6	4	4	4	2	3	4	2	3	2	6	5	2	1	3	3	6	6	3	3.62	3.67
2	4	2	5	3	4	5	5	4	1	5	2	3	4	4	5	4	3	2	3.46	3.67
2	5	5	1	2	3	1	6	6	4	6	5	6	1	4	6	6	6	4	4	4.5
3	3	4	4	4	3	2	1	1	1	3	4	3	5	5	6	5	4	5	2.77	5
4	5	5	1	2	4	6	5	3	5	2	3	4	3	4	3	4	3	2	3.77	3.17
5	5	6	6	2	3	6	5	6	2	6	5	1	2	5	6	5	6	4	4.46	4.67
6	5	5	2	2	4	5	5	5	3	3	3	2	1	4	5	4	6	3	3.85	3.83
2	4	6	6	6	6	6	6	6	5	6	4	6	1	6	6	6	6	6	5.31	5.17
2	4	6	6	6	6	6	6	6	5	6	4	6	1	6	6	6	6	6	5.31	5.17
3	4	6	6	4	6	6	6	6	6	6	3	6	1	6	4	5	6	6	5.23	4.67
6	1	6	6	6	6	6	6	6	3	6	6	6	1	6	3	6	6	5	5.38	4.5
5	5	6	5	6	6	6	6	5	6	6	1	6	1	6	6	6	6	6	5.31	5.17
2	1	2	5	5	2	6	5	6	5	2	4	6	2	2	4	5	5	5	3.92	3.83
5	6	6	6	6	6	6	6	6	5	6	4	6	6	2	2	5	6	6	5.69	4.5
5	6	6	6	6	6	6	6	6	5	6	4	6	6	2	2	6	6	6	5.69	4.67
5	6	6	6	6	6	6	6	6	5	6	4	6	6	3	2	5	6	6	5.69	4.67
4	6	6	6	6	6	6	6	6	5	6	4	6	6	2	2	5	6	6	5.62	4.5
6	6	6	6	6	6	5	6	6	5	6	4	6	6	1	2	5	6	6	5.69	4.33
6	6	6	6	6	6	6	6	6	5	6	4	6	5	2	2	5	6	6	5.77	4.33
6	6	6	6	6	6	6	6	6	5	6	4	6	6	2	2	5	6	6	5.77	4.5
6	6	6	6	6	6	6	6	6	5	6	4	6	6	2	2	5	6	6	5.77	4.5
6	6	6	6	6	6	6	6	5	5	6	4	6	6	2	2	5	6	6	5.69	4.5
6	6	6	6	6	6	6	6	6	5	6	4	6	6	3	1	5	6	6	5.77	4.5
6	6	6	6	6	6	6	6	6	5	6	4	6	6	2	2	6	6	6	5.77	4.67
6	5	5	1	1	5	5	1	1	5	5	4	5	1	6	6	6	6	6	3.77	5.17
6	6	2	6	5	6	6	6	6	5	6	5	6	1	5	6	6	6	6	5.46	5
5	5	6	3	5	5	5	4	4	5	6	5	6	1	3	5	5	6	6	4.92	4.33
6	6	6	1	6	5	6	6	6	6	6	1	6	1	6	6	6	6	6	5.15	5.17
1	3	6	5	5	5	6	1	5	5	5	4	6	1	6	5	5	5	5	4.38	4.5
4	2	4	4	1	5	6	5	5	2	5	5	6	1	5	5	5	5	5	4.15	4.33
4	5	6	6	4	4	4	5	4	4	5	4	5	1	5	4	4	5	5	4.62	4
4	4	6	6	3	6	6	6	6	6	6	6	6	1	5	4	6	6	1	5.46	3.83
6	6	6	6	6	1	6	6	6	1.68	6	6	6	1	6	6	6	6	6	5.28	5.17
6	6	6	1	6	6	6	6	6	6	6	6	6	1	6	6	6	6	6	5.62	5.17
4	6	5	6	4	2.18	6	6	6	5	6	3	6	1	6	4	6	6	1	5.01	4
6	1	6	6	6	6	6	6	6	2	6	6	6	1	6	6	6	6	6	5.31	5.17
5	4	5	6	5	4	6	6	6	3	6	5	6	1	5	4	5	6	5	5.15	4.33
3	6	6	1	6	6	6	6	6	6	6	5	6	1	6	6	6	6	6	5.31	5.17
6	6	6	6	6	6	6	6	6	6	6	1	6	6	6	6	6	6	6	5.62	6
6	6	6	6	6	6	6	6	6	1	6	1	6	1	6	6	6	6	6	5.23	5.17
2	3	5	5	5	2	5	5	5	2.77	6	2	6	3	4	3	4	5	5	4.14	4
6	6	6	6	1	1	6	6	6	6	6	6	6	1	6	6	6	6	6	5.23	5.17
4	4	4	4	1	6	6	6	6	6	6	4	6	1	6	5	6	6	6	4.85	5
4	5	5	5	5	5	5	5	5	5	5	5	5	1	5	6	6	6	2	4.92	4.33
4	5	5	5	5	4	6	6	6	5	6	4	6	1	6	2	6	6	6	5.15	4.5
5	6	6	6	6	6	6	6	6	2	6	6	6	1	6	6	6	6	6	5.62	5.17
6	6	6	6	6	6	6	6	6	4	6	4	6	1	6	6	6	6	6	5.69	5.17
4	5	6	6	6	6	6	6	6	6	6	4	6	1	6	6	6	6	6	5.62	5.17
2	6	5	6	6	6	6	6	6	6	6	1	6	1	6	6	6	6	6	5.23	5.17
4	6	6	6	1.78	2.25	1.58	6	1.41	3.29	1	2.64	2.91	1	5	5	5.6	5.82	6	3.45	4.74
4	1	5	6	4	4	5	6	6	2	6	2	6	1	5	5	6	6	6	4.38	4.83
4	6	6	6	6	6	6	6	6	6	6	5	6	6	6	6	6	6	6	5.77	6
5	4	4	5	5	5	6	5	4	3	5	5	5	1	5	4	5	5	5	4.69	4.17
6	6	6	6	6	6	6	6	6	4	6	1	6	1	6	6	6	6	6	5.46	5.17
4	6	6	6	5	6	6	6	1	5	6	2	6	1	6	5	6	6	6	5	5
6	6	6	1	6	2	6	1	6	6	6	6	6	1	6	6	6	6	6	4.92	5.17
6	6	6	6	6	6	6	6	6	6	6	1	6	1	6	6	6	6	6	5.62	5.17
4	6	4	5	5	6	6	6	5	2.12	6	5	6	1	6	3	5	5	6	5.09	4.33
5	6	5	5	6	6	4	5	5	4	6	3	6	1	6	6	5	6	5	5.08	4.83
5	6	6	1	6	6	6	6	6	6	6	1	6	1	6	6	6	6	6	5.15	5.17
5	2	5	6	6	6	6	6	6	5	6	5	6	1	5	2	6	6	6	5.38	4.33
5	6	6	6	6	6	6	6	6	5	6	1	6	1	6	2	6	6	6	5.46	4.5
4	2	6	6	6	6	6	6	6	2	6	6	6	1	6	6	6	6	6	5.23	5.17
6	2	6	6	4	6	6	2	6	6	6	6	6	2	5	1	5	5	5	5.23	3.83
1	6	6	6	6	6	6	6	1	6	6	6	1	1	6	6	6	6	6	4.85	5.17
1	1	6	1	6	6	6	1	1	6	6	1	6	1	6	6	6	6	6	3.69	5.17
3	6	6	6	6	6	6	6	6	4	6	6	6	1	6	6	6	6	6	5.62	5.17
5	5	5	5	5	5	5	5	5	5	5	5	5	1	5	5	5	5	5	5	4.33
4	4	3	6	1	5	4	5	5	5	6	6	6	1	5	5	5	5	6	4.62	4.5
5	5	5	5	6	6	6	6	6	6	6	5	1	1	6	6	6	6	6	5.23	5.17
