# Supplementary material for: Survey dataset on Muslim’s religiosity, Muslim personality and work behavior
Source: Data Brief. 2018 Nov 3;21:1880–5. doi: 10.1016/j.dib.2018.10.169 (PMC6260372; doi:10.1016/j.dib.2018.10.169)
Supplement: Supplementary file 3 — Supplementary material [file mmc3.xlsx]

## Sheet: Sheet1
VAR00001	VAR00007	VAR00013	VAR00019	VAR00025	VAR00031	VAR00035	VAR00039	VAR00043	VAR00044	VAR00045	VAR00046	VAR00047	VAR00048	VAR00002	VAR00008	VAR00014	VAR00020	VAR00026	VAR00032	VAR00036	VAR00040	VAR00003	VAR00009	VAR00015	VAR00021	VAR00027	VAR00004	VAR00010	VAR00016	VAR00022	VAR00028	VAR00033	VAR00037	VAR00041	VAR00005	VAR00011	VAR00017	VAR00023	VAR00029	VAR00034	VAR00038	VAR00042	VAR00006	VAR00012	VAR00018	VAR00024	VAR00030	Profesional	Kompeten
5	5	5	5	5	5	5	5	5	5	5	5	5	5	5	4	5	5	5	5	5	5	5	4	5	5	5	5	5	5	5	5	5	5	5	5	5	5	4	5	5	5	5	4	5	5	5	5	5	5
4	4	4	4	4	4	4	4	4	4	4	4	4	4	4	4	4	4	4	4	4	4	5	4	4	5	4	5	5	4	4	4	4	4	4	4	5	4	4	4	4	4	4	5	5	4	4	4	4	4
5	5	5	5	5	5	5	5	4	4	4	5	5	5	5	5	5	5	5	5	5	5	5	5	5	5	5	5	5	5	5	5	5	5	5	5	5	5	4	5	5	5	5	5	5	5	4	4	4.79	5
4	3	3	4	4	4	4	4	4	4	3	4	3	4	4	4	4	4	4	4	4	3	3	4	4	3	4	4	4	4	4	4	4	4	4	4	4	3	4	4	4	4	4	4	4	4	4	4	3.71	3.83
5	5	5	5	5	5	5	5	5	5	5	5	5	5	5	5	5	5	5	5	5	5	5	5	5	5	5	5	5	5	5	5	5	5	5	4	5	5	5	5	1	5	5	5	4	5	5	5	5	5
5	5	5	5	5	5	5	5	5	5	5	5	5	5	5	5	5	5	5	5	5	5	5	5	5	5	5	5	5	5	5	5	5	5	5	5	5	5	5	5	5	5	5	5	5	5	5	5	5	5
4	4	4	4	4	5	4	4	4	4	4	4	4	4	4	4	4	4	5	4	4	4	3	3	3	4	5	4	4	4	5	5	5	4	5	4	3	3	3	4	5	4	5	4	4	4	4	5	4.07	4
4	4	4	4	4	4	4	4	4	4	4	5	4	4	4	4	4	4	4	4	4	4	4	4	4	3	4	5	4	4	5	5	4	4	4	4	4	4	4	4	4	5	4	4	4	4	4	4	4.07	4
5	5	5	5	5	4	4	5	4	5	5	5	5	4	5	5	5	5	5	4	5	5	5	5	5	3	5	5	5	5	5	5	5	4.96	5	5	4	4	4	5	5	5	5	5	5	5	5	5	4.71	4.83
4	5	4	5	4	5	3	4	4	4	4	3	3	4	5	4	4	5	5	5	3	3	4	4	4	5	3	4	4	5	5	5	4	4	4	5	4	5	3	5	4	5	4	4	5	5	3	4	4	4.17
5	5	4	5	3	5	4	3	3	4	4	4	4	4	5	5	5	5	5	5	4	3	5	5	5	2	3	5	5	5	2	5	5	4	5	4	5	4	1	5	5	4	5	5	3	5	3	5	4.07	4.5
5	5	5	5	5	4	5	3	5	5	5	5	5	5	5	5	5	5	4	5	5	5	4	5	4	4	5	5	5	4	4	5	5	5	1	5	5	5	3	3	5	5	5	5	5	5	5	3	4.79	5
5	5	5	5	4	5	4	4	4	4	5	5	5	5	5	5	5	5	5	5	5	5	5	5	5	4	5	5	5	4	5	5	5	5	5	5	5	3	5	5	5	5	5	5	5	5	5	5	4.64	5
4	4	4	3	4	4	4	4	4	3	4	4	4	4	4	4	4	4	4	4.18	4	5	4	3.79	4	3	3	5	4	4	4	5	4	4	4	5	4	4	3	5	4	4	3	4	4	4	4	4	3.86	4.2
4	4	4	4	4	4	4	4	3	3	4	4	4	4	4	5	4	4	4	4	4	4	4	4	4	3	4	5	4	4	4	4	4	4	5	4	4	5	4	4	4	4	4	4	4	4	4	5	3.86	4
4	3	2	3	2	3	3	2	3	2.44	2	4	2	3	3	3	3	2	4	2	3	4	3	3	4	2	3	3	3	3	5	5	5	3	3	4	3	3	2	4	3	3	3	2	4	2	3.41	5	2.75	2.83
5	5	5	5	5	5	5	5	5	5	5	5	5	5	5	5	5	5	5	5	5	5	5	5	5	4	5	5	5	5	5	5	5	5	5	5	5	5	4	5	5	5	5	5	5	5	5	5	5	5
4	5	4	4	4	5	4	4	4	4	5	4	5	5	5	4	4	5	5	5	4	4	4	4	4	4	5	4	4	4	4	5	5	4	5	5	4	5	4	5	4	5	5	5	4	4	4	5	4.36	4.5
5	4	4	4	4	4	4	4	4	4	4	5	4	5	5	5	4	4	5	4	4	5	4	4	5	4	4	5	5	4	5	5	5	5	5	4	4	4	4	5	4	5	4	3	5	4	3	5	4.21	4.33
5	5	5	5	5	5	5	5	5	5	5	5	5	5	5	5	5	5	5	5	5	5	5	5	5	4	5	5	5	5	5	5	5	5	5	5	5	5	4	5	5	5	5	5	5	5	5	5	5	5
5	5	5	5	5	4	5	4	4	5	5	5	5	5	5	5	4	5	4	5	5	4	4	4	4	5	4	5	4	5	5	5	5	5	5	4	4	5	5	4	5	4	5	5	5	5	4	4	4.79	4.67
5	5	5	5	5	4	5	4	5	4	4	5	4	5	5	5	5	5	5	5	5	5	5	5	5	4	5	5	5	4	5	5	5	5	5	5	5	4	3	5	5	5	5	2	5	4	1	5	4.64	5
5	5	4	5	5	5	4	4	4	4	4	4	3	4	5	5	4	5	5	4	5	5	5	3	3	4	3	5	5	4	5	5	4	5	5	3	4	3	3	4	4	4	4	4	5	5	3	5	4.29	4.67
4	4	4	4	4	4	3	4	4	3	4	4	4	4	4	4	4	4	5	4	3	4	4	3	4	3	3	4	4	4	5	5	5	4	4	5	4	3	3	4	4	4	4	4	4	4	3	4	3.86	3.83
5	5	5	5	5	5	5	5	5	5	5	5	5	5	5	5	5	5	5	5	5	5	5	5	5	5	5	5	5	5	5	5	5	5	5	5	5	5	5	5	5	5	5	5	5	5	5	5	5	5
5	5	5	5	5	5	5	4	5	5	5	5	5	5	5	5	5	5	5	5	5	5	5	4	5	5	4	5	5	5	5	5	5	5	5	5	5	5	4	5	5	5	5	5	5	5	5	5	4.93	5
5	5	5	5	5	5	5	4	4	4	5	5	5	5	5	5	5	5	5	5	5	5	5	5	4	4	4	5	5	5	5	5	5	5	5	5	5	5	5	5	5	5	5	5	5	5	5	5	4.79	5
5	5	5	5	5	5	5	5	5	5	5	5	5	5	5	5	5	5	5	5	5	5	5	5	5	4	5	5	5	5	5	5	5	5	5	5	4	5	4	4	5	5	5	5	5	5	5	5	5	5
5	5	5	5	5	5	4	5	4	5	5	5	5	5	5	5	5	4	5	5	5	5	5	5	5	5	5	5	5	5	5	5	5	5	5	5	5	5	4	5	5	5	5	4	5	5	5	5	4.86	4.83
5	5	5	5	5	5	5	5	5	5	5	5	5	5	5	5	5	5	5	5	5	5	5	5	5	4	5	5	5	5	5	5	5	5	5	5	5	5	5	5	5	5	5	4	5	5	5	5	5	5
5	5	5	5	5	5	4	5	4	5	5	5	5	5	5	5	5	5	4	5	5	5	5	4	5	4	5	5	5	5	5	5	5	5	5	4	5	4	4	5	5	5	5	5	4	5	4	5	4.86	5
4	4	4	4	4	4	4	4	4	4	4	4	4	4	4	5	4	4	4	4	4	4	4	4	4	4	4	4	4	4	4	4	4	4	4	4	4	3	3	4	4	4	4	4	4	4	4	4	4	4
4	5	4	4	4	4	4	5	4	4	4	4	4	4	5	5	5	4	4	4	4	5	5	5	4	4	4	5	5	3	5	5	5	4	3	5	4	4	4	5	4	5	4	4	4	4	4	5	4.14	4.5
4	5	4	4	5	4	4	5	4	5	4	4	5	5	4	4	3	3	5	4	5	4	4	3	3	4	4	5	3	4	4	4	3	4	4	4	3	5	3	3	3	4	5	4	4	5	4	3	4.43	3.83
5	4	4	5	5	5	4	5	4	4	5	5	5	5	5	5	4	5	5	5	5	5	4	3	4	4	4	5	4	4	5	5	5	5	5	4	5	5	4	4	5	4	5	4	5	5	5	4	4.64	4.83
4	5	4	4	4	5	4	4	4	4	4	4	4	4	4	4	4	4	4	5	4	4	4	4	4	5	5	4	4	4	5	5	5	5	4	4	4	4	4	5	5	5	5	4	4	4	3	5	4.14	4.17
5	5	3	5	5	3	5	5	5	4	4	4	4	3	4	3	3	3	5	4	5	5	5	4	4	3	5	3	5	4	5	5	5	5	5	4	4	5	3	5	5	5	4	5	5	5	5	5	4.29	4
5	5	4	3	4	4	4	5	4	4	4	5	4	4	5	4	4	3	5	4	5	5	5	5	4	3	4	5	5	4	5	5	4	5	5	5	4	3	4	5	4	5	5	4	4	5	5	5	4.21	4.33
5	5	5	5	5	5	5	5	5	5	5	5	5	5	5	5	5	5	5	5	5	5	5	5	5	4	5	5	5	4	5	5	5	5	5	5	5	5	4	5	5	5	5	5	5	5	5	5	5	5
4	4	4	4	4	4	4	4	4	4	4	3.99	4	4	4	3	4	4	4	4	4	4	4	4	4	3	4	5	4	4	3	3	4	4	4	4	4	4	3	4	4	3	4	4	4	4	3	3	4	4
5	5	5	5	5	5	5	5	5	5	5	5	5	5	5	5	5	5	5	5	5	5	5	5	5	5	5	5	5	5	5	5	5	5	5	5	5	5	5	5	5	5	5	5	5	5	5	5	5	5
5	5	5	4	4	4	5	5	5	5	5	5	5	5	5	5	5	5	4	4	5	5	5	5	5	4	4	5	5	5	5	4	5	5	5	5	5	5	4	4	5	5	5	5	4	4	5	4	4.79	4.83
4	5	4	4	4	4	4	4	4	4	4	4	4	4	4	5	4	4	4	4	4	4	3	4	4	4	4	4	4	4	4	5	4	4	4	4	4	4	4	4	4	4	4	4	3	4	4	4	4.07	4
5	5	5	5	5	5	4	4	4	4	4	4	4	5	5	5	5	5	5	5	5	5	5	5	5	5	5	5	5	5	5	5	5	5	5	5	5	5	5	5	5	5	5	5	5	5	5	5	4.5	5
4	5	5	4	5	5	3	4	5	4	4	4	4	4	5	4	4	5	5	4	5	4	4	3	3	4	3	4	5	4	5	5	4	5	5	4	4	4	5	4	2	5	4	4	5	5	1	3	4.29	4.5
5	5	4	4	4	4	5	5	5	5	5	5	5	5	5	5	5	4	5	5	5	5	5	5	5	4	4	5	5	4	5	5	5	5	5	5	4	5	4	4	5	5	5	5	4	5	5	5	4.71	4.83
4	4	4	3	4	4	3	3	3	3	3	3	4	4	3	3	5	3	4	4	4	3	4	4	4	4	4	4	4	4	3	3	4	4	4	3	3	4	4	4	3	4	3	3	3	3	4	4	3.5	3.67
5	5	5	5	5	5	4	4	4	5	5	5	5	5	5	5	5	5	5	5	5	5	5	4	4	4	5	5	5	5	5	5	5	5	4	4	4	4	4	5	5	5	5	5	5	5	5	5	4.79	5
5	4	4	4	4	4	4	4	4	4	4	4	4	4	5	5	4	4	4	4	4	4	4	4	4	4	4	4	5	4	5	5	4	4	4	4	4	5	4	4	4	4	4	4	4	4	4	5	4.07	4.17
3	3	3	1	3	1	4	3	3	1	3	3	3	3	4	5	4	1	3	3	4	3	3	4	4	1	3	2	5	4	4	4	4	4	3	4	4	3	4	3	4	3	3	2	4	3	4	4	2.64	3.17
5	5	5	5	5	4	4	4	5	4	5	5	5	5	5	5	5	5	5	5	5	4	5	5	4	5	4	5	5	4	5	5	5	5	5	5	4	4	5	5	5	5	5	5	5	5	5	5	4.71	4.83
5	5	5	5	5	5	5	5	4	4	5	4	4	4	5	5	4	5	5	4	5	5	5	5	4	4	5	5	5	5	5	5	5	5	5	5	4	4	4	5	5	5	5	5	4	5	5	5	4.64	4.67
4	4	4	4	4	4	4	4	4	4	4	4	4	4	4	4	4	4	4	4	4	4	4	4	4	4	4	4	4	4	4	4	4	4	4	4	4	3	4	4	4	4	4	4	4	4	4	4	4	4
5	5	4	4	4	4	4	4	4	4	4	4	4	4	5	5	4	5	4	4	5	5	4	4	4	4	4	4	4	4	5	5	4	4	5	4	4	4	4	5	3	4	4	5	4	4	4	4	4.14	4.67
5	4	4	4	5	4	4	4	4	4	5	5	5	4	4	5	4	4	5	5	4	4	5	5	4	4	5	5	5	4	5	5	5	4	4	4	5	4	4	5	5	5	5	4	5	5	5	5	4.36	4.17
4	5	5	4	4	4	4	4	4	4	4	4	4	4	5	5	5	5	4	4	4	4	4	5	5	4	3	5	5	5	5	5	5	4	5	5	4	5	3	4	4	4	4	5	5	5	3	4	4.14	4.5
5	5	5	4	4	4	4	4	4	3	4	4	4	4	5	5	5	4	4	4	4	4	5	5	5	4	4	5	5	5	5	4	4	4	4	5	5	4	4	4	4	4	4	5	5	4	4	4	4.14	4.33
5	5	5	5	5	5	5	5	5	5	5	5	5	5	5	5	5	5	5	5	5	5	5	5	5	5	5	5	5	5	5	5	5	5	5	5	5	5	5	5	5	5	5	1	5	5	5	5	5	5
3	5	5	4	3	1	3	3	4	3	5	4	4	4	4	4	5	5	2	5	4	3	4	3	4	3	3	5	4	3	5	4	5	4	3	5	4	4	4	5	5	4	5	5	5	4	5	4	3.64	4.33
5	5	5	5	4	5	4	4	4	4	4	4	5	5	5	5	5	5	5	5	5	5	5	5	5	5	5	5	5	5	5	5	5	5	5	5	5	5	5	5	5	5	5	4	5	5	5	5	4.5	5
5	5	4	4	4	5	5	5	5	4	4	5	5	4	4	5	4	5	4	5	5	4	5	4	5	4	4	5	4	5	5	5	5	4	5	4	5	5	4	4	4	4	4	4	4	5	5	5	4.57	4.5
5	5	4	4	4	4	4	4	4	4	4	4	4	4	5	5	4	5	4	4	4	5	5	5	4	4	4	5	5	4	4	4	4	4	4	4	5	4	4	4	4	4	4	5	5	4	4	4	4.14	4.5
4	4	5	4	4	4	4	4	4	4	4	4	4	4	4	4	5	4	4	5	4	4	5	4	5	4	4	5	5	4	5	5	4	4	5	4	4	5	4	4	4	4	4	4	5	5	4	4	4.07	4.33
4	5	3	4	4	4	4	4	4	4	4	4	4	4	4	4	4	4	4	4	4	5	4	4	4	4	4	4	4	2	4	4	4	4	4	4	4	4	4	4	4	4	4	3	4	5	5	4	4	4.17
5	5	4	4	4	5	4	4	4	4	4	4	4	4	5	5	5	4	5	5	4	4	4	4	4	3	4	5	5	4	5	5	5	4	5	5	5	4	3	5	5	5	4	5	4	5	4	5	4.21	4.5
5	5	4	4	4	4	4	4	4	4	4	4	4	4	5	5	5	4	5	5	4	5	4	4	4	5	4	4	5	5	5	5	5	5	4	5	4	5	3	5	5	5	4	5	5	5	5	4	4.14	4.67
5	5	5	5	5	5	5	5	5	5	5	5	5	5	5	5	5	5	5	5	5	5	5	5	5	5	5	5	5	5	5	5	5	5	5	5	5	5	5	5	5	5	5	5	5	5	5	5	5	5
5	5	5	5	5	5	4	5	4	4	5	5	5	5	5	5	5	5	5	5	5	5	5	4	4	4	4	5	5	5	5	5	5	5	5	5	4	4	4	5	5	5	4	4	5	5	5	5	4.79	5
5	5	5	5	5	5	5	4	5	5	5	5	4	5	5	5	5	5	5	5	5	5	5	5	5	4	4	5	5	5	5	5	5	5	5	4	5	4	4	5	5	4	5	5	5	5	5	5	4.86	5
5	5	5	5	5	5	5	5	4	4	4	5	4	5	5	5	5	5	5	5	5	5	5	4	4	4	5	5	5	5	5	5	5	5	5	4	4	4	4	5	5	5	5	5	4	5	5	5	4.71	5
5	5	5	5	5	5	5	5	5	5	5	5	5	5	5	5	5	5	5	5	5	5	5	5	5	5	5	5	5	5	5	5	5	5	5	5	5	5	5	5	5	5	5	5	5	5	5	5	5	5
5	5	5	4	4	5	4	4	4	4	4	5	4	5	5	5	5	4	5	5	5	5	5	4	4	4	4	5	5	5	5	5	5	5	5	4	5	4.37	3	5	5	5	4	5	5	5	5	5	4.43	4.83
5	5	5	5	5	5	5	5	4	4	5	5	5	5	5	5	5	5	5	5	5	5	5	5	5	4	4	5	5	5	4	5	5	5	5	5	5	5	3	5	5	5	5	5	5	5	5	5	4.86	5
4	5	4	4	4	5	5	5	5	4	4	5	5	5	4	5	5	5	5	4	5	5	4	4	4	4	4	5	5	4	5	5	5	5	4	4	4	4	3	5	5	4	4	5	5	5	4	5	4.57	4.67
4	4	4	4	4	5	4	4	3	4	3	3	4	4	4	4	4	5	4	4	4	4	4	3	3	4	3	5	4	4	4	4	5	4	5	4	3	4	3	4	4	4	3	4	4	3	2	5	3.86	4.17
4	3	3	3	3	4	4	4	2	2	3	3	3	3	3	4	4	4	4	4	4	4	4	4	3	3	4	4	4	3	4	4	2	3	3	3	3	3	3	4	4	4	3	3	2	2	2	3	3.14	3.83
5	5	5	5	5	5	5	5	5	5	5	5	5	5	5	5	5	5	5	5	5	5	5	5	5	5	5	5	5	5	5	5	5	5	5	5	5	5	4	5	5	5	5	5	5	5	5	5	5	5
5	5	4	4	5	5	5	5	5	4	5	5	5	5	5	5	5	5	5	5	5	5	5	5	5	4	4	5	4	4	5	5	5	5	5	5	4	5	3	5	4	5	5	5	5	5	5	5	4.79	5
4	5	5	5	5	5	5	5	5	5	5	5	5	5	5	5	5	5	5	5	5	5	5	4	5	4	5	5	5	4	5	5	5	5	5	4	5	5	4	5	5	5	5	4	5	5	5	5	4.93	5
4	4	4	4	3	5	4	4	3	3	4	4	4	4	4	5	4	4	4	4	4	4	4	4	4	3	4	4	5	4	5	5	4	4	4	4	4	4	3	5	4	4	5	4	4	4	4	5	3.86	4
4	5	4	4	4	4	5	5	5	4	5	5	5	5	4	5	4	4	4	4	5	5	4	5	4	3	4	5	4	4	4	4	4	5	5	4	4	4	4	4	5	5	4	4	5	4	4	4	4.57	4.33
5	5	5	4	4	5	4	4	4	4	4	4	4	4	5	5	5	4	5	5	4	4	5	5	5	4	5	5	5	5	5	5	4	4	4	4	5	3	4	5	4	4	4	5	4	5	3	5	4.29	4.5
5	4	3	4	4	5	5	5	4	4	4	4	4	4	5	4	4	4	5	5	5	5	5	4	3	3	4	5	4	4	4	5	5	5	4	5	4	4	4	3	5	5	4	3	4	4	5	5	4.21	4.67
3	4	3	4	4	3	3	4	3	2	4	4	3	3	4	4.19	4	4	4	4	4	4	2	4	3	2	3	4	3	2	3	4	4	3	4	4	4	3	2	3	3	4	4	4	4	3	2	4	3.36	4
4	4	4	5	4	4	5	4	4	4	4	4	4	5	4	4	4	4	5	4	5	5	4	4	4	4	4	5	4	4	5	5	5	5	5	4	4	3	4	5	4	5	5	4	5	5	5	5	4.21	4.33
5	5	5	4	5	5	5	5	5	4	5	5	4	5	5	5	5	5	5	5	5	5	4	5	5	4	5	5	5	4	4	5	5	5	5	5	5	4	4	5	5	5	5	4	5	5	5	5	4.79	5
4	4	4	4	5	5	4	4	4	4	5	5	4	5	4	4	4	5	5	5	4	5	4	5	4	5	5	4	4	4	5	5	5	4	4	4	5	4	3	5	1	5	4	4	5	4	5	5	4.36	4.5
5	5	5	5	5	5	5	5	5	5	5	5	5	5	5	5	5	5	5	5	5	5	5	5	5	3	5	5	5	5	5	5	5	5	5	5	5	5	3	5	5	5	5	5	5	5	5	5	5	5
5	5	5	5	5	5	5	5	5	5	4	5	5	5	5	5	5	5	5	5	5	5	5	5	5	4	5	5	5	4	5	5	5	5	5	5	4	4	5	5	5	5	5	5	5	5	5	5	4.93	5
5	5	5	5	4	4	4	3	4	4	5	4	4	4	5	4	5	4	5	4	5	5	5	5	4	4	4	5	5	5	5	5	5	5	4	5	5	4	4	5	5	5	4	5	5	5	3	4	4.29	4.67
5	5	5	4	4	5	5	4	5	4	4	5	5	5	5	5	5	5	4	5	5	5	5	5	5	4	4	5	5	5	5	5	5	5	5	5	5	4	5	5	5	4	5	5	5	5	1	5	4.64	5
5	5	5	5	5	5	5	5	4	4	5	5	4	4	5	5	5	5	5	5	5	5	4	5	5	5	4	5	5	5	5	5	5	5	5	5	5	5	4	5	5	4	5	5	5	5	5	5	4.71	5
5	5	5	5	5	5	5	5	5	5	5	5	5	5	5	5	5	5	5	5	5	5	5	5	5	5	5	5	5	4	5	5	5	5	5	4	5	5	5	5	4	5	5	5	5	5	5	5	5	5
4	4	4	4	3	4	4.13	4	4	4	3	3	4	3	4	4	4	4	3	4	4	4	4	4	4	4	3	4	4	4	4	3	4	4	4	4	4	4	3	4	4	4	4	4	4	4	4	4	3.72	4
5	4	4	4	5	4	4	4	4	4	4	4	4	4	5	4	4	4	4	5	4	4	5	4	4	3	4	5	4	4	4	4	4	4	3	4	4	4	3	4	4	4	4	4	4	4	3	4	4.14	4.33
4	4	3	4	3	4	3	3	4	3	4	4	4	4	4	4	3	4	4	4	4	4	4	4	4	3	4	4	4	4	4	4	4	4	3	3	4	3	3	4	4	4	4	4	4	4	4	4	3.64	3.83
4	4	4	4	4	4	4	4	4	4	4	4	4	4	4	4	4	4	4	4	4	4	4	4	4	3	4	4	4	4	4	4	4	4	4	4	4	4	4	4	4	4	4	4	4	4	4	4	4	4
5	5	4	4	4	4	4	4	4	3	4	4	3	3	5	5	5	5	5	4	4	5	4	4	5	5	4	5	5	5	5	5	5	4	5	4	4	5	4	5	4	4	4	5	5	5	5	5	3.93	4.67
5	5	5	5	5	5	4	4	4	5	5	5	4	5	5	5	4	5	5	5	5	5	5	5	5	3	5	5	5	5	5	5	5	5	5	5	5	4	4	5	5	4	5	5	5	5	5	5	4.71	4.83
4	4	4	4	4	4	4	4	4	5	5	5	5	4	5	4	4	4	4	5	4	5	4	2	3	4	3	5	4	4	5	5	4	4	5	3	4	4	4	5	3	4	4	4	4	5	3	4	4.29	4.5
4	5	4	4	4	4	4	4	4	4	4	4	4	4	4	5	4	4	4	4	4	4	4	4	4	4	4	5	5	4	5	4	4	4	5	3	4	4	4	4	4	4	4	5	5	4	4	4	4.07	4
4	4	4	3	5	5	5	5	4	4	5	4	5	4	5	5	5	4	5	5	5	5	4	4	4	4	4	5	5	5	4	5	5	5	5	4	4	5	4	5	5	5	4	4	5	4	4	5	4.36	4.83
5	4	4	3	4	4	5	4	4	4	5	5	4	4	5	4	4	5	5	5	4	4	3	3	3	4	3	5	5	4	5	5	5	3	5	4	5	4	4	5	4	5	5	5	5	5	4	5	4.21	4.5
5	5	5	5	4	5	4	4	4	4	4	4	4	4	5	5	4	4	4	5	4	4	5	5	4	4	4	5	5	5	4	4	4	4	4	4	4	4	4	4	5	4	4	5	4	5	4	5	4.36	4.33
4	4	4	3	4	4	4	4	3	3	4	4	3	4	4	4	5	3	4	5	5	5	4	4	4	3	4	3	4	4	5	5	5	5	5	4	5	4	3	5	5	5	5	3	5	5	5	5	3.71	4.5
5	5	5	5	5	5	5	5	5	5	5	5	5	5	5	5	5	5	4	4	5	4	5	4	4	5	4	5	5	5	5	5	5	5	5	5	5	4	5	5	5	5	5	5	5	5	4	5	5	4.67
5	5	4	4	5	5	4	4	4	4	4	5	4	4	5	5	4	4	5	5	4	5	5	5	4	4	4	5	5	4	5	5	5	5	5	5	4	3	3	4	4	4	5	5	4	5	5	5	4.36	4.5
5	5	5	4	4	5	4	4	4	4	4	4	5	4	5	5	5	4	5	5	4	4	4	4	5	4	5	5	4	5	5	5	5	4	5	3	4	5	4	5	5	4	5	5	5	5	5	5	4.36	4.5
5	5	4	4	4	5	5	5	4	4	4	4	4	4	5	5	4	5	4	5	5	4	5	4	4	5	4	5	5	4	5	4	5	5	4	5	5	4	4	4	5	5	4	5	5	4	4	4	4.36	4.67
5	5	5	5	5	5	5	5	4	4	4	5	4	4	5	5	5	5	5	5	5	5	4	5	4	4	5	5	5	5	5	5	5	5	5	5	4	4	5	5	4	5	5	5	5	5	5	5	4.64	5
5	5	4	3	4	5	4	4	4	4	4	4	4	4	5	5	5	5	5	5	4	4	5	5	4	4	4	5	5	4	5	5	5	4	4	4	5	5	3	4	4	4	4	5	4	5	4	5	4.14	4.67
5	4	3	5	4	5	5	5	4	4	3	4	4	4	5	5	4	4	4	4	5	5	4	5	4	3	5	4	5	4	5	5	5	5	5	5	5	4	4	5	5	5	5	4	5	5	5	5	4.21	4.5
5	5	4	4	5	5	5	5	4	4	4	4	4	4	5	4	4	4	5	5	5	5	4	4	4	4	4	5	4	3	5	5	5	5	5	4	4	3	4	5	3	4	5	4	4	5	5	5	4.43	4.67
5	5	5	5	4	5	5	3	4	5	5	4	5	5	5	5	5	5	5	4	5	4	4	4	5	4	5	5	5	4	5	5	5	5	5	4	4	4	4	4	5	4	4	5	5	4	5	5	4.64	4.67
5	5	4	5	5	5	4	5	5	5	5	5	5	5	5	5	4	5	5	5	5	5	5	5	5	5	5	5	5	5	5	5	5	5	5	4	5	4	4	5	4	5	5	4	4	5	5	5	4.86	4.83
5	5	5	5	5	5	5	4	3	4	5	5	4	4	5	5	5	4	5	5	5	5	5	5	5	4	3	5	4	5	5	5	5	5	5	5	5	3	4	5	5	5	5	4	5	5	5	5	4.57	4.83
5	5	5	5	5	5	5	5	5	5	5	5	5	5	5	5	5	5	5	5	5	5	5	5	5	5	5	5	5	5	5	5	5	5	5	5	5	5	5	5	5	5	5	5	5	5	5	5	5	5
5	4	4	4	4	4	4	4	4	4	4	4	4	5	5	5	4	4	4	4	4	4	4	4	4	4	4	5	4	4	5	5	4	4	4	4	3	4	3	4	4	4	4	4	4	4	4	4	4.14	4.17
5	5	4	5	5	4	5	4	4	4	4	4	4	4	5	5	5	5	5	5	4	4	4	5	4	3	5	5	5	5	5	5	5	4	5	5	5	5	3	5	5	5	5	5	5	5	5	5	4.36	4.67
5	4	5	4	4	4	4	5	4	4	5	5	4	5	5	4	5	4	5	4	5	5	4	4	5	4	4	5	5	4	5	5	5	5	5	4	4	4	3	4	5	4	5	4	4	5	5	5	4.43	4.67
4	4	3	3	4	4	3	3	3	4	4	3	3	3	4	4	4	3	4	4	4	4	3	4	4	3	4	4	4	3	4	4	4	4	4	4	4	4	3	4	4	4	4	4	4	4	4	4	3.43	3.83
4	5	4	4	4	4	4	4	4	3	4	4	4	3	5	5	4	4	4	4	5	4	4	4	3	3	4	5	4	4	5	5	4	4	4	5	4	4	4	5	4	4	5	4	5	5	5	3	3.93	4.33
4	5	4	5	4	4	4	4	4	4	4	4	4	4	5	4	4	4	5	5	4	5	5	5	5	4	5	5	5	4	5	5	4	4	5	4	4	4	4	4	4	4	5	5	5	4	4	4	4.14	4.5
4	4	4	4	4	4	4	4	4	4	4	4	4	4	4	5	4	4	4	4	4	4	4	4	4	4	4	5	5	4	4	4	4	4	4	4	4	4	4	4	4	4	4	4	4	4	4	4	4	4
5	5	3	3	3	5	5	5	5	5	5	3	3	3	5	3	5	4	5	3	3.77	3	3	5	5	4	5	5	3	5	3	5	5	5	3	3	5	5	3	5	3	5	5	5	3	5	3	5	4.14	3.96
5	5	5	4	4	3	5	4	3	4	4	4	4	4	4	5	5	5	3	5	5	5	5	5	5	3	5	5	5	4	5	5	5	5	5	5	5	5	4	5	5	5	5	5	5	5	4	5	4.14	4.83
4	4	4	4	4	4	5	3	4	4	4	4	4	4	4	4	4	4	3	4	5	3	4	4	4	3	4	5	4	4	4	5	4	5	5	4	4	4	4	5	4	4	5	2	5	4	4	5	4	4
5	5	5	5	5	5	4	4	4	4	5	5	5	5	5	5	5	5	5	5	5	5	5	5	4	4	5	5	5	5	5	5	5	5	5	5	5	5	4	5	5	5	5	5	5	5	5	5	4.71	5
5	5	5	5	4	5	4	4	4	4	5	5	5	5	5	5	5	5	4	4	4	5	5	5	4	4	4	5	5	4	5	5	4	5	5	4	5	5	4	5	4	4	4	5	5	5	4	5	4.64	4.67
4	4	4	4	4	4	4	3	4	4	5	4	4	4	4	4	4	4	2	4	4	4	4	4	4	4	4	4	4	4	4	4	4	4	4	2	4	3	4	4	4	4	4	2	4	3	4	4	4	4
5	4	5	5	4	5	4	4	4	4	5	5	5	5	5	4	5	5	5	4	4	4	5	5	4	5	4	5	5	4	5	5	5	4	4	4	4	3	5	5	5	5	4	5	5	5	5	5	4.57	4.5
5	4	5	4	4	4	5	4	4	4	4	4	4	4	5	5	5	4	4	4	5	4	4	4	4	4	4	5	5	4	5	4	4	5	5	4	4	4	4	4	4	4	4	4	5	4	4	4	4.21	4.5
5	5	5	4	4	5	3.7	3	4	3	4	5	4	4	5	5	5	4	5	5	4	4	4	5	4	4	5	5	4	5	5	5	5	5	5	4	4	4	3	5	5	5	5	5	5	5	5	5	4.19	4.5
5	5	5	5	5	4	5	4	4	4	5	5	5	5	5	5	5	5	5	4	5	5	5	4	4	5	5	5	5	4	5	5	5	5	5	2	5	4	4	5	2	5	5	5	5	5	3	5	4.71	4.83
5	5	4	5	5	5	4	4	4	5	5	5	4	5	5	5	5	4	5	5	5	5	4	4	4	5	4	5	5	4	5	4	5	5	4	4	4	4	4	5	4	5	4	5	4	5	5	5	4.64	4.83
4	5	4	5	5	5	5	5	5	5	5	5	5	5	5	5	5	5	5	5	5	4	5	4	4	5	4	5	5	4	5	5	5	5	5	5	5	5	3	5	5	4	4	4	5	5	2	4	4.86	4.83
5	5	4	4	5	5	5	5	5	5	5	5	5	4	5	5	5	5	5	5	5	5	5	4	4	4	4	4	5	4	5	5	4	4	5	4	4	5	4	5	4	4	5	4	4	5	5	5	4.79	5
5	5	4	4	5	5	4	4	4	4	4	4	4	5	5	5	4	4	4	5	4	5	5	4	4	3	4	5	4	4	5	5	5	5	5	5	4	4	3	4	5	4	5	5	5	5	5	5	4.36	4.5
5	5	5	4	4	4	5	4	5	4	4	4	4	4	5	5	5	4	4	4	5	4	4	5	5	4	3	5	5	5	5	5	5	5	5	5	4	5	3	5	5	5	5	5	4	5	2	5	4.36	4.5
4	4	4	4	4	4	3	3	3	3	4	4	4	4	4	4	4	4	4	4	4	4	3.98	4	3	4	4	4	4	4	4	4	4	4	4	4	4	3	4	4	4	4	4	4	4	4	4	4	3.71	4
4	4	5	5	5	5	4	5	4	4	5	4	4	4	5	4	4	5	4	5	4	4	4	4	4	5	4	4	4	5	5	5	5	4	5	4	5	4	4	5	4	5	5	4	5	4	4	5	4.43	4.5
4	5	4	4	4	5	4	4	4	3	4	4	4	5	5	2	4	4	5	5	4	4	5	4	4	4	5	5	4	4	5	5	5	5	4	5	4	4	4	5	2	4	4	5	4	4	4	5	4.14	4.33
5	5	5	4	4	5	4	5	3	3	5	5	4	5	5	4	5	4	5	5	5	5	5	5	5	4	5	5	5	4	5	4	5	5	5	4	5	5	4	5	4	4	5	5	5	5	5	5	4.43	4.83
5	5	5	4	4	4	4	5	3	3	4	4	4	4	5	3	5	3	5	4	5	5	4	4	5	4	4	5	4	4	4	4	5	5	5	4	3	5	4	5	4	5	5	4	4	5	4	5	4.14	4.5
4	5	4	4	4	5	5	4	3	3	4	4	4	4	5	5	4	4	5	4	4	4	5	4	4	2	4	5	5	5	3	4	4	5	5	5	4	3	3	5	4	4	4	4	4	4	4	4	4.07	4.17
4	4	3	3	4	4	4	4	3	3	4	4	4	4	4	2	4	3	4	4	4	4	4	4	4	3	4	5	4	3	4	4	4	4	4	4	4	3	4	4	2	4	4	4	4	4	4	4	3.71	3.83
4	4	4	4	4	4	3	4	3	3	4	4	3	3	4	3	4	4	4	4	4	4	3	4	4	3	4	5	4	4	5	4	4	4	4	5	3	3	4	4	3	4	4	5	4	4	3	4	3.64	4
4	5	5	3	4	4	4	4	4	4	5	5	4	4	5	4	4	5	5	5	4	5	4	3	3	4	3	4	4	4	4	4	4	4	4	3	4	4	4	5	4	4	5	4	5	4	5	4	4.21	4.67
4	4	4	4	4	4	4	4	4	4	4	4	4	4	4	4	4	4	4	4	4	4	4	4	4	4	4	5	4	4	4	4	4	4	4	4	4	4	4	4	4	4	4	4	5	4	4	4	4	4
5	4	5	5	5	4	4	4	4	4	4	4	4	4	5	5	4	5	5	4	4	5	5	4	4	5	5	5	4	4	5	5	4	4	5	5	5	4	5	4	4	4	5	5	5	5	5	4	4.29	4.5
4	4	5	4	5	4	5	4	5	5	5	5	5	5	4	5	5	4	5	4	5	4	4	5	4	3	5	4	5	4	5	4	4	5	4	4	5	4	5	4	4	5	4	4	5	4	5	4	4.64	4.33
4	5	5	4	5	4	5	5	5	5	5	5	5	5	4	5	5	4	5	4	5	5	4	5	5	4	5	4	5	5	4	5	4	5	5	4	5	5	4	4	4	5	5	4	5	4	5	4	4.79	4.5
4	4	4	4	5	5	5	5	5	5	4	4	4	4	4	4	4	4	5	5	5	5	4	4	4	3	5	4	4	4	3	5	5	5	5	4	4	4	3	5	5	5	5	4	4	4	5	5	4.43	4.5
5	5	5	5	5	5	5	5	5	5	5	5	5	5	5	5	5	5	5	5	5	5	5	5	5	5	5	5	5	5	5	5	5	5	5	5	5	5	5	5	5	5	5	5	5	5	5	5	5	5
5	5	5	5	5	5	5	5	5	5	5	5	5	5	5	5	5	5	5	5	5	5	5	5	5	5	5	5	5	5	5	5	5	5	5	5	5	5	5	5	5	5	5	5	5	5	5	5	5	5
4	4	4	4	4	4	4	4	4	4	4	4	4	4	4	4	4	4	4	4	4	4	4	4	4	4	4	4	4	4	4	4	4	4	4	4	4	4	4	4	4	4	4	4	4	4	4	4	4	4
4	5	4	5	4	4	5	4	4	4	5	5	5	5	4	4	4	5	5	4	5	4	4	4	4	4	5	5	5	4	4	5	5	5	4	5	5	4	4	4	5	5	4	4	5	5	4	4	4.5	4.33
2	2	3	3	3	4	3	3	3	4	4	3	3	2	3	4	2	3	3	3	4	3	2	3	4	3	4	3	2	4	4	4	4	3	4	4	4	3	5	3	2	4	4	2	3	3	4	4	3	3
5	4	4	5	2	3	4	4	5	3	4	4	3	2	4	3	2	5	1	4	4	3	5	4	4	4	1	3	4	3	3	3	2	4	3	4	3	3	4	4	3	5	3	3	3	5	4	2	3.71	3.67
4	3	3	3	3	4	4	3	4	3	4	3	2	4	4	4	4	4	4	3	4	4	3	4	2	3	5	5	3	4	4	5	3	5	3	2	1	2	3	4	4	2	2	4	2	2	3	3	3.36	3.83
3	3	4	4	3	4	4	4	4	3.27	2	1	3	3	4	2	3	3	5	3	3	3	3	3	4	4	5	4	3	3	3	3	3	4	3	4	4	2	4	3	4	3	4	2	4	5	3	3	3.23	3.17
3	3	4	3	3	3	3	3	3	2	3	3	4	3	2	4	3	2	4	3	4	3	4	2	2	4	2	3	4	4	5	4	2	5	2	4	3	1	4	4	2.78	5	1	2	3	2	3	4	3.07	2.83
4	5	4	4	5	3	5	3	3	4	4	3	3	4	3	5	4	3	3	4	4	3	4	4	4	4	4	3	3	3	5	3	4	5	4	3	2	4	4	4	3.06	4	2	4	5	2	4	4	3.86	3.5
4	3	3	3	4	4	3	4	3	4	5	5	4	4	5	4	4	4	5	4	4	4	3	3	3	3	3	5	4	3	5	4	3	3	5	4	4	4	3	4	4	5	5	4	5	4	2	5	3.79	4.17
3	5	3	3	3	3	4	5	2	3	2	4	3	2	2	3	2	2	4	4	4	4	4	4	4	2	3	4	3	3	3	5	4	3	2	3	4	4	3	4	3	3	1	4	4	3	4	3	3.21	3
5	5	5	5	5	5	4	5	4	4	4	4	4	4	4	5	5	5	5	5	4	5	4	5	5	4	5	5	5	4	5	5	5	4	5	4	5	5	3	5	5	4	5	4	5	5	5	5	4.5	4.67
5	5	5	5	5	5	4	5	4	4	4	4	4	4	4	5	5	5	5	5	4	5	4	5	5	4	5	5	5	4	5	5	5	4	5	4	5	5	3	5	5	4	5	4	5	5	5	5	4.5	4.67
4	4	4	4	5	5	5	4	4	4	5	5	4	4	4	4	4	4	5	5	5	4	4	5	4	4	5	5	5	4	4	5	4	4	4	4	4	4	4	5	4	5	4	4	4	4	4	4	4.36	4.33
5	5	5	5	5	5	5	4	4	4	5	5	4	5	5	5	5	5	5	5	5	5	5	5	5	3	5	5	5	5	5	5	5	5	5	5	5	5	4	5	5	5	4	5	5	5	4	5	4.71	5
3	4	3	5	3	4	3	2	3	3	4	4	4	4	4	3	4	4	4	4	4	4	2	4	3	3	4	4	5	4	5	5	5	5	4	5	4	3	2	5	3	4	3	5	3	4	4	4	3.5	4
4	4	4	3	4	5	3	4	3	3	4	4	3	4	5	4	4	3	4	4	4	4	3	4	4	3	3	4	4	3	5	4	5	4	4	4	4	4	4	4	4	5	5	5	4	4	4	5	3.71	4
5	4	4	4	5	5	5	5	4	5	5	4	4	5	4	5	5	5	4	4	5	4	4	5	4	5	5	5	4	5	4	4	4	4	4	5	4	5	4	4	5	5	5	4	5	5	5	5	4.57	4.5
5	5	5	4	4	4	5	4	4	5	4	5	5	4	4	5	4	5	5	5	4	5	5	4.97	5	4	5	4	4	4	5	4	4	5	4	5	5	5	4	5	5	5	5	4	4	5	5	5	4.5	4.5
4	5	5	4	4	5	5	5	5	4	4	5	5	4	4	5	4	5	5	4	4	5	5	5	4	5	4	5	4	4	4	5	4	5	4	4	5	5	5	4	5	4	5	4	4	5	4	5	4.57	4.33
5	4	4	4	4	5	4	4	4	4	5	5	4	5	5	5	5	5	5	4	4	5	4	5	4	5	5	5	4	4	5	4	4	5	4	5	5	5	4	4	5	5	5	4	4	4	5	5	4.36	4.67
5	5	5	5	4	4	4	4	5	4	4	4	5	5	4	4	4	5	4	5	5	5	5	5	5	5	5	4	4	5	5	5	4	5	5	5	5	4	5	4	5	4	5	4	4	4	5	5	4.5	4.67
4	4	5	5	4	4	5	5	4	5	4	4	5	5	5	5	5	5	5	5	4	4	4	5	4	5	5	5	4	4	4	4	5	5	4	5	5	5	5	5	4	5	5	4	4	4	4	4	4.5	4.67
5	5	4	4	5	4	4	5	4	4	5	5	4	5	4	5	5	5	4	5	5	5	5	5	4	4	4	5	4	4	5	5	5	4	5	4	4	5	4	5	5	4	5	4	5	5	5	4	4.5	4.83
4	4	4	5	4	5	5	5	5	4	5	4	5	4	4	4	4	4	5	4	4	4	4	4	5	5	4	4	5	4	5	5	5	5	5	4	5	5	4	5	4	4	4	4	5	4	5	4	4.5	4
4	5	4	4	5	4	5	4	4	5	4	4	5	5	5	5	4	4	4	4	4	4	5	4	5	4	4	4	4	4	5	5	5	5	5	5	5	5	4	5	4	5	5	4	5	5	5	5	4.43	4.17
5	5	5	5	4	5	4	4	5	5	4	5	4	5	4	4	5	4	5	4	4	4	5	5	4	4	5	4	4	4	5	4	5	5	5	4	5	5	5	5	5	5	4	5	4	4	4	4	4.64	4.17
5	4	4	4	4	4	5	5	4	5	4	5	4	5	5	5	5	5	5	5	4	4	4	5	4	4	4	4	4	5	5	5	5	5	5	5	4	4	4	5	4	4	4	4	5	5	5	4	4.43	4.67
5	4	5	5	5	5	5	5	5	5	5	5	5	5	5	4	5	5	5	5	5	5	5	4	5	4	5	5	5	5	5	5	5	5	4	4	5	5	4	5	4	5	4	5	5	5	5	5	4.93	5
5	5	5	5	5	5	5	5	5	5	5	5	5	5	5	5	5	5	5	5	5	5	5	5	5	5	5	5	5	5	5	5	5	5	5	4	5	5	5	5	5	5	5	5	5	5	5	5	5	5
5	5	5	4	5	4	4	5	5	4	4	4	4	5	5	5	5	5	5	4	5	5	5	4	5	4	5	5	5	4	5	5	5	5	5	4	4	4	4	4	5	5	5	5	5	5	4	4	4.5	4.83
5	5	5	5	5	5	5	5	3	4	5	5	5	5	5	5	5	5	5	5	5	5	5	3	4	5	3	5	5	3	5	5	5	1	5	4	5	3	5	5	5	5	4	1	5	5	5	5	4.79	5
5	5	5	5	5	5	5	5	5	5	5	5	5	5	5	5	5	5	5	5	5	5	5	5	5	5	5	5	5	5	5	5	5	5	5	5	5	5	5	5	5	5	5	5	5	5	5	5	5	5
5	5	4	5	5	5	5	5	4	4	5	4	5	5	5	5	4	5	5	5	5	5	5	5	4	5	5	5	5	4	5	5	5	5	5	5	4	4	4	5	5	5	5	5	5	5	5	5	4.71	4.83
4	4	4	3	4	4	3	4	3	3	3	4	3	3	4	5	4	4	4	3	4	5	4	3	3	3	4	5	4	3	5	5	4	4	3	5	3	3	3	4	4	4	4	4	4	4	4	5	3.5	4
4	4	4	4	4	4	4	3	4	4	5	4	5	4	4	4	4	5	3	4	4	4	4	3	4	4	4	4	3	3	4	4	5	4	4	4	4	3	4	4	5	5	5	4	4	4	4	4	4.07	4.17
5	5	5	5	5	5	5	5	5	5	5	5	5	5	5	5	5	5	5	5	5	5	5	5	5	5	5	5	5	5	5	5	5	5	5	5	5	5	5	5	5	5	5	5	5	5	5	5	5	5
5	5	5	5	5	5	5	4	5	5	5	5	5	5	5	5	5	5	5	5	5	5	5	5	5	5	5	5	5	5	5	5	5	5	4.94	2	5	5	5	5	5	5	5	5	5	5	5	5	4.93	5
5	5	5	5	5	5	5	5	5	5	5	4	5	5	5	5	5	5	5	5	5	5	5	5	5	5	5	5	5	5	5	5	5	5	5	5	5	5	5	5	5	5	5	5	5	5	5	5	4.93	5
5	5	5	5	5	5	4	5	4	4	5	5	5	5	5	5	5	5	5	5	5	5	5	5	5	4	5	5	5	5	5	5	5	5	5	5	5	5	4	5	5	5	5	5	5	5	5	5	4.79	5
5	4	4	4	4	4	4	3	4	4	4	4	4	5	4	4	5	4	5	4	4	4	4	4	4	4	4	4	4	3	5	4	5	3	5	3	4	3	4	4	2	4	4	5	5	4	2	4	4.07	4.17
5	5	5	4	5	5	5	5	5	5	5	5	5	5	5	5	5	5	5	5	5	5	5	4	5	4	5	5	5	5	5	4	5	5	5	3	5	4	4	5	5	5	5	5	5	5	4	5	4.93	5
4	4	4	4	4	4	5	4	4	4	4	4	4	4	4	5	4	4	4	4	4	4	4	4	4	4	4	5	5	4	5	5	5	4	5	4	4	2	2	5	4	5	4	4	4	5	1	5	4.07	4
5	5	5	5	5	5	5	5	5	5	5	5	5	5	5	5	5	5	5	5	5	5	5	5	5	5	5	5	5	5	5	5	5	5	5	5	5	5	5	5	4	5	5	5	5	5	5	5	5	5
5	4	3	3	4	4	4	4	4	4	4	4	4	4	5	4	4	3	4	4	4	4	5	4	4	4	4	3	4	4	5	4	4	4	4	4	4	3	3	4	3	4	4	4	5	3	4	4	3.93	4
4	5	5	3	4	5	4	4.38	5	3	5	4	5	5	4	5	5	4	5	5	5	4	4	5	4	4	5	5	5	4	4	4	5	5	3	5	5	4	3	5	5	5	5	5	4	4	2	5	4.38	4.5
5	5	5	4	5	5	4	5	4	3	5	4	4	4	5	5	5	5	5	5	4	5	5	4	4	4	4	5	5	4	5	5	5	4	5	4	5	4	4	5	4	4	4	5	4	5	5	5	4.43	4.83
5	4	5	4	4	4	5	5	4	4	5	4	4	4	5	5	4	5	4	4	4	5	5	4	4	4	4	5	5	4	5	5	4	4	5	4	4	4	4	5	4	5	4	4	5	5	4	5	4.36	4.5
4	5	4	3	4	4	4	4	4	4	4	4	4	5	5	5	4	4	4	4	5	4	4	4	4	4	4	5	5	4	5	5	5	5	5	5	4	3	3	5	5	5	5	5	4	4	4	5	4.07	4.33
5	5	4	5	5	5	5	5	5	5	5	5	4	4	5	5	4	5	5	5	5	5	5	4	4	4	4	5	5	5	5	5	5	5	5	3	5	5	3	5	5	5	4	5	5	5	5	5	4.79	4.83
4	5	4	4	4	5	4	4	3	4	4	4	4	4	5	5	5	4	5	5	5	4	3	4	5	3	5	5	4	5	5	5	5	5	5	4	3	4	5	5	4	4	4	4	4	5	4	5	4.07	4.67
4	4	4	4	4	4	4	4	3	3	4	4	4	3	4	4	4	4	4	3	4	4	4	4	3	3	3	4	4	4	4	4	4	4	4	4	3	4	4	4	4	4	4	4	4	4	4	4	3.79	3.83
5	5	5	5	5	5	5	5	5	5	5	5	5	5	5	5	5	5	5	5	5	5	5	5	5	5	5	5	5	5	5	5	5	5	5	5	5	5	5	5	5	5	5	5	5	5	5	5	5	5
5	5	5	5	5	5	4	5	4	5	4	5	4	4	5	5	5	5	5	5	5	5	4	5	5	5	5	5	5	5	5	5	5	5	4	5	4	5	5	5	5	5	5	4	5	5	4	5	4.64	5
5	5	5	4	4	4	4	4	4	4	5	5	5	4	5	5	5	5	4.73	4	5	5	5	5	5	5	5	5	5	5	5	5	5	5	5	5	5	5	4	5	5	5	5	5	5	5	5	5	4.43	4.83
5	4	5	5	5	5	4	5	4	4	4	5	5	4	5	4	5	5	5	5	4	5	5	5	5	4	5	5	5	5	5	5	5	5	5	5	4	5	3	5	5	4	5	5	5	5	5	5	4.57	4.83
4	4	4	4	4	4	4	4	4	4	4	4	4	4	4	4	3	4	4	4	4	4	4	4	4	4	4	4	4	4	4	5	4	4	4	3	4	4	4	4	4	4	4	4	4	4	4	4	4	3.83
5	5	5	5	5	5	5	5	5	5	5	5	5	5	5	5	5	5	5	5	5	5	5	5	5	5	5	5	5	5	5	5	5	5	5	5	5	5	5	5	5	5	5	5	5	5	5	5	5	5
4	4	4	4	4	4	4	4	4	4	4	4	4	4	4	4	4	4	4	4	4	4	4	4	4	4	4	4	4	4	4	4	4	4	4	4	4	4	4	4	3	4	4	4	4	4	4	4	4	4
4	5	4	4	3	4	4	3	4	4	4	4	4	3	4	4	4	4	4	4	4	4	4	4	4	4	4	4	4	4	4	4	4	4	4	4	4	4	4	4	4	4	4	4	4	4	4	4	3.86	4
5	5	5	5	5	5	5	5	5	5	5	5	5	5	5	5	5	5	5	5	5	5	5	5	5	5	5	5	5	5	5	5	5	5	5	5	5	5	5	5	5	5	5	5	5	5	5	5	5	5
4	4	4	4	4	2	4	3	3	4	4	4	4	4	4	5	4	4	5	4	4	4	4	5	4	3	4	5	5	4	4	5	4	4	4	4	4	4	4	5	4	4	4	4	4	4	2	5	3.71	4
5	4	4	5	4	5	4	4	4	4	4	4	5	4	5	5	4	5	4	4	4	4	5	4	4	4	4	5	5	3	5	5	5	4	5	4	4	4	3	5	5	4	4	4	5	5	5	5	4.29	4.33
5	5	5	5	5	5	4	4	4	4	5	5	4	4	5	5	5	5	4	5	5	4	5	5	4	4	5	5	5	4	5	5	4.27	4	2	5	5	5	4	4	5	4	4	5	4	4	4	5	4.57	4.83
5	5	4	4	4	5	4	4	4	4	5	5	4	5	4	5	5	5	5	5	5	5	5	4	5	4	5	5	5	5	5	5	5	4	5	4	5	4	4	5	3	5	5	4	4	5	4	5	4.43	4.83
4	4	4	4	4	5	4	4	4	4	4	4	4	4	5	5	4	4	5	5	4	5	4	4	4	4	4	4	4	4	5	5	4	4	5	4	4	4	4	4	4	3	4	4	4	4	4	5	4.07	4.5
5	4	5	5	4	5	5	5	4	4	4	4	4	4	5	5	5	5	4	4	5	5	4	4	5	4	4	5	5	5	5	5	5	5	5	4	4	3	5	5	5	5	4	4	4	4	5	5	4.43	4.83
4	5	3	5	3	5	3	3	3	3	4	4	4	4	4	3	3	5	5	5	3	4	4	4	4	3	4	5	4	3	5	3	5	4	3	5	5	5	3	5	4	5	3	4	5	5	4	5	3.79	4
5	5	4	5	5	5	5	5	5	5	5	3	5	5	5	2	5	1	5	5	5	5	3	2	3	5	3	4	2	2	5	5	5	1	5	5	5	5	3	5	5	5	5	2	5	5	5	5	4.79	4.33
4	4	4	5	4	4	4	4	4	4	4	4	4	4	4	4	4	5	4	4	4	4	4	3	4	4	4	4	4	3	5	4.37	4	4	4	4	4	4	4	4	4	4	4	4	4	4	4	4	4.07	4.17
4	5	4	5	3	4	4	3	3	4	4	3	4	2	3	4	5	4	4	4	5	3	3	3	3	4	3	4	3	4	4	5	5	4	4	4	5	4	4	4	4	4	4	5	5	5	5	4	3.71	4
4	4	3	4	4	3	3	3	3	4	4	3	3	3	4	4	3	4	3	3	4	3	4	4	3	4	3	4	4	3	4	4	4	4	3	4	4	3	4	4	4	4	3	3	3	4	4	4	3.43	3.5
4	5	4	4	4	4	4	4	4	3	5	4	4	4	5	4	4	4	4	4	4	4	4	4	4	4	4	5	5	4	4	4	4	4	4	4	4	4	4	4	4	4	3	4	4	4	4	4	4.07	4.17
4	5	4	4	4	4	4	4	4	4	4	4	4	4	4	5	4	4	5	4	4	4	4	4	4	3	4	5	4	5	5	5	4	4	4	5	5	4	4	5	5	4	4	5	4	5	4	4	4.07	4
[truncated: 4 more columns]
