# Supplementary material for: Survey dataset on Muslim’s religiosity, Muslim personality and work behavior
Source: Data Brief. 2018 Nov 3;21:1880–5. doi: 10.1016/j.dib.2018.10.169 (PMC6260372; doi:10.1016/j.dib.2018.10.169)
Supplement: Supplementary file 4 — Supplementary material [file mmc4.xlsx]

## Sheet: Sheet1
kodresponden	Umur	Jantina	Skim	Gred	neo001	neo002	neo003	neo004	neo005	neo006	neo007	neo008	neo009	neo010	neo011	neo012	neo013	neo014	neo015	neo016	neo017	neo018	neo019	neo020	neo021	neo022	neo023	neo024	neo025	neo026	neo027	neo028	neo029	neo030	neo031	neo032	neo033	neo034	neo035	neo036	neo037	neo038	neo039	neo040	neo041	neo042	neo043	neo044	neo045
r1	2	1	N	1	2	5	2	4	1	4	3	5	5	2	4	3	4	2	2	5	1	2	1	1	4	4	2	2	1	1	2	4	1	2	2	4	2	4	1	3	2	3	2	4	1	2	4	2	2
r2	3	1	N	1	2	5	2	4	2	4	4	4	4	3	4	2	4	2	2	5	4	2	2	2	3	4	2	2	2	2	2	2	2	2	5	4	2	3	2	2	2	2	2	2	2	2	4	2	2
r3	6	1		3	1	5	1	4	2	4	4	4	3	4	4	2	5	3	2	4	4	2	2	2	3	3	2	2	2	2	2	2	1	2	4	4	2	3	2	2	2	3	3	2	2	2	4	2	2
r4	1	1	W	1	3	3	3	4	2	3	3	4	3	3	3	3	4	4	3	4	2	4	2	2	3	3	3	3	3	3	4	2	4	4	3	3	3	2	3	3	3	3	4	3	2	3	3	2	4
r5	3	2	N	3	1	5	2	2	1	5	3	5	4	2	3	2	5	3	2	5	4	1	1	1	4	5	3	1	1	1	3	4	2	3	3	5	2	4	3	3	2	2	2	2	1	3	4	2	2
r6	5	1	N	3	5	5	4	3	1	5	5	1	5	1	5	1	5	5	1	5	1	1	3	1	1	5	1	1	5	1	4	5	1	2	2	5	1	1	1	1	1	1	2	5	1	1	3	1	1
r7	2	2	F	1	1	4	4	2	1	2	2	5	5	3	5	3	4	2	2	5	4	4	4	1	4	3	2	2	2	1	4	5	2	3	5	1	2	4	1	4	4	3	4	1	1	5	1	5	5
r8	2	1	F	2	2	4	2	4	4	4	3	4	4	4	4	2	3	3	2	4	3	3	2	2	2	3	4	3	3	2	3	2	2	2	4	4	3	4	3	4	2	2	3	2	2	2	4	2	2
r9	2	2	F	1	3	5	1	3	3	4	4	4	3	2	4	3	4	3	1	3	4	3	3	3	4	4	3	2	1	3	1	3	2	3	4	5	2	2	1	4	2	3	3	4	2	2	4	1	1
r10	2	1	F	1	1	5	4	4	2	2	2	5	5	1	4	2	4	5	2	3	4	1	2	1	4	5	5	2	4	1	2	3	2	1	3	4	3	2	1	1	2	2	1	4	1	2	4	2	3
r11	1	2	F	1	3	4	2	4	4	3	4	1	1	3	3	1	4	3	3	5	1	5	1	5	3	4	5	4	3	3	3	4	2	5	3	2	2	1	3	3	3	3	3	3	3	3	3	3	3
r12	1	1	F	1	3	5	1	5	1	3	5	5	1	5	5	1	5	1	4	5	3	5	1	2	2	5	3	1	2	4	1	5	1	1	5	5	2	5	4	4	3	4	1	2	5	3	5	1	4
r13	2	2	W	1	5	5	1	1	1	4	1	5	2	1	5	1	5	5	2	5	4	2	1	1	5	2	3	3	1	1	2	2	2	3	5	5	1	1	2	1	3	3	4	4	1	3	2	2	1
r14	1	1	W	1	3	4	4	2	2	4	3	4	4	4	4	4	4	4	2	4	4	4	2	2	2	4	3	2	2	2	3	2	2	2	4	4	3	3	2	2	2	4	2	2	2	2	4	2	2
r15	1	2	W	1	2	4	2	5	3	3	4	5	3	3	4	1	4	2	2	4	3	4	2	3	4	4	4	2	2	2	3	2	2	2	4	2	2	4	2	4	3	2	2	2	1	3	5	2	2
r16	1	2	W	1	3	4	2	4	4	3	4	3	2	1	3	3	2	5	3	3	2	4	2	2	4	4	3	3	3	4	2	2	4	3	4	4	4	3	2	4	4	2	2	2	3	3	4	4	4
r17	1	2	W	1	2	5	2	5	4	4	5	5	5	3	5	1	5	1	1	5	3	2	1	4	4	5	2	1	4	3	2	4	1	2	5	5	2	1	1	2	1	2	1	4	1	1	5	1	2
r18	2	2	W	1	2	4	3	4	3	4	4	4	5	2	4	2	4	4	2	5	2	3	1	1	4	4	2	2	2	2	1	2	2	2	4	4	2	2	2	1	2	2	2	2	1	2	4	2	2
r19	1	1	W	1	2	5	1	5	3	4	4	4	4	2	4	3	4	3	2	4	3	2	3	3	4	4	2	2	3	3	2	3	2	3	4	4	3	3	2	3	3	2	2	3	2	3	4	2	3
r20	2	2	W	2	5	5	4	4	2	5	3	5	4	2	4	2	3	2	1	5	3	2	3	2	4	3	3	1	2	2	2	5	1	3	4	4	2	3	1	2	1	3	2	2	2	3	4	2	1
r21	1	1	W	1	1	5	2	4	3	2	5	5	5	2	3	3	4	2	2	2	4	1	2	3	2	5	2	1	2	1	3	5	1	3	4	5	2	4	1	2	1	2	1	4	3	3	4	2	2
r22			W		5	5	2	3	3	3	3	5	5	1	3	5	4	3	2	5	2	4	3	4	3	2	4	2	1	1	4	1	2	2	5	5	4	1	1	1	2	2	4	4	1	2	4	4	4
r23	3	1	W	2	5	5	2	3	4	4	3	5	5	1	4	3	4	3	2	5	3	2	1	1	3	4	5	1	1	1	5	1	1	3	5	4	2	3	1	3	1	1	2	4	1	2	1	2	2
r24	1	2	W	1	2	5	2	4	5	3	4	4	5	3	4	2	3	3	2	3	1	3	3	3	3	4	3	2	3	4	3	2	2	3	5	4	3	4	3	4	3	2	2	3	3	3	4	2	2
r25	1	1	N	1	1	5	2	5	2	4	4	1	5	1	5	1	4	1	1	4	5	1	2	1	5	5	1	1	1	1	4	5	1	1	4	5	1	5	2	1	1	2	1	2	4	2	5	1	2
r26	3	2	N	2	2	5	2	4	2	4	4	5	4	4	4	2	4	4	2	5	4	2	1	1	1	4	3	2	3	2	2	2	2	3	2	4	2	2	2	2	2	2	2	2	2	2	4	2	2
r27	1	2	N	1	1	5	1	5	5	3	4	1	2	3	4	3	3	3	2	2	3	4	3	5	3	4	2	2	3	4	2	4	1	3	4	4	2	4	3	4	4	2	2	4	3	3	4	2	2
r28	2	1	N	1	2	4	2	4	3	3	3	3	3	4	4	4	3	3	2	3	3	3	3	1	2	4	3	2	3	2	3	2	2	2	4	5	3	4	2	2	2	3	2	4	2	3	3	3	2
r29	1	2	N	1	1	5	3	5	2	5	5	5	3	4	5	1	5	2	2	5	2	2	1	1	1	5	3	1	1	1	1	5	1	1	5	5	1	5	2	1	1	2	1	1	1	2	5	1	1
r30	2	2	N	1	2	5	4	1	1	3	3	3	4	2	5	2	4	4	2	4	4	3	1	1	5	5	3	1	1	1	1	3	1	1	4	3	3	1	1	1	1	3	2	1	2	2	4	2	2
r31	2	2	N	1	2	5	2	3	2	2	4	5	4	1	4	2	4	2	2	5	3	2	1	1	4	3	2	2	3	2	4	4	1	3	4	4	2	2	1	1	1	2	4	2	1	3	4	2	2
r32	3	2	N	1	2	4	2	3	3	3	2	4	3	3	4	2	3	4	2	4	3	4	3	2	3	4	2	2	3	2	3	4	3	3	4	3	3	2	2	3	3	5	2	2	2	2	4	2	3
r33	2	2	N	1	2	5	2	3	4	4	4	5	3	2	5	3	4	2	2	5	3	4	3	4	4	4	3	2	3	3	2	2	2	2	5	4	2	3	2	4	2	1	2	3	1	2	2	2	2
r34	1	1	N	1	2	3	2	5	4	4	5	2	2	4	5	2	4	2	1	2	5	2	4	5	5	4	2	1	4	4	3	4	3	3	2	4	1	4	3	4	4	1	3	3	4	3	4	2	2
r35	2	2	N	3	5	5	2	3	2	4	4	4	5	2	4	3	3	4	1	5	3	2	3	3	4	5	3	2	3	1	3	4	1	3	4	4	2	2	1	1	1	4	2	3	4	2	4	2	2
r36	1	1	S	1	2	4	2	3	2	5	4	4	4	2	4	2	4	4	2	5	3	2	2	1	4	4	4	2	2	1	5	1	2	2	4	4	2	3	3	2	2	2	4	1	1	2	4	2	2
r37	1	2	N	1	5	4	1	3	5	1	2	5	1	5	3	3	5	1	3	5	2	5	1	1	1	4	3	2	4	1	2	2	4	3	4	4	5	4	2	5	5	5	1	4	1	3	5	3	3
r38	3	2	W	1	2	4	3	4	2	5	3	5	5	1	5	1	4	5	3	5	2	5	1	1	4	3	5	3	1	1	4	2	2	3	5	4	3	1	1	1	1	5	5	1	1	3	3	2	2
r39	3	2	W	4	4	5	3	3	2	4	5	5	5	1	5	4	4	5	1	5	4	1	2	1	5	5	2	1	1	1	1	2	1	1	5	5	2	3	1	3	1	2	1	1	1	1	5	1	1
r40	2	2	W	1	2	4	2	4	3	3	2	4	4	3	3	3	4	2	3	3	2	3	3	3	3	3	4	2	4	3	3	4	2	2	5	3	3	4	2	3	3	2	2	2	3	3	4	3	3
r41	2	1	W		3	5	2	4	1	2	5	5	5	2	4	1	5	3	2	1	3	2	1	1	2	5	3	1	1	1	3	3	2	3	5	4	1	4	1	1	1	4	1	3	1	2	5	2	2
r42	1	1	W	1	2	5	2	4	2	4	4	3	4	2	3	2	3	3	3	4	2	3	3	3	3	4	3	2	2	2	2	4	2	2	4	4	2	2	2	2	2	3	2	2	2	3	4	2	4
r43	3	2	N	1	5	4	4	4	4	2	3	4	2	2	4	3	3	3	3	2	2	4	4	4	4	4	4	2	2	4	2	4	2	2	4	4	3	3	2	4	4	2	2	2	2	3	3	2	4
r44	2	2	W	1	3	4	2	2	2	4	3	5	5	2	4	2	4	3	2	4	2	2	2	2	4	4	4	2	4	2	2	4	2	4	4	4	3	2	2	2	2	2	2	2	2	2	4	2	2
r45	4	2	W	1	3	5	2	2	2	4	4	5	5	1	4	2	4	4	2	4	2	2	2	1	4	4	2	2	3	1	1	2	1	3	3	4	3	2	1	2	2	3	2	3	2	3	1	2	3
r46	3	2	N	1	2	4	2	2	2	2	2	5	3	3	4	3	4	3	2	4	2	3	2	3	3	3	3	2	4	2	2	2	2	2	4	2	4	2	2	4	2	5	2	2	1	2	3	2	2
r47	3	2		1	3	3	2	3	3	3	4	3	3	4	3	3	4	2	2	3	3	3	4	4	4	4	3	3	3	3	3	3	3	2	2	3	3	2	3	3	3	2	1	5	5	2	3	4	4
r48	4	2		3	1	5	2	4	2	4	4	5	5	1	4	1	3	3	2	5	3	2	1	1	5	2	2	2	1	2	2	5	1	1	2	5	2	1	2	1	1	4	4	3	1	2	4	2	3
r49	3	1	W	3	2	4	4	2	2	3	2	4	4	2	4	2	3	3	2	3	4	4	3	2	4	4	4	2	3	2	2	2	2	2	4	4	4	3	2	2	2	3	2	4	2	3	3	2	2
r50	2	1	J	1	1	1	5	1	3	3	3	3	1	5	1	5	3	3	3	3	3	3	3	5	1	3	5	3	3	4	2	3	4	3	5	3	4	3	4	3	5	1	3	3	4	3	3	4	3
r51	3	1	J	2	2	4	2	3	2	3	4	3	4	2	4	2	4	2	2	3	4	4	2	2	4	4	2	2	3	2	3	2	2	2	4	4	3	3	2	2	3	3	2	3	1	2	4	2	3
r52	5	2	F	2	2	5	2	2	2	4	2	5	5	2	4	3	2	3	2	3	4	2	3	1	2	4	3	2	2	2	2	2	2	2	4	5	4	2	2	2	2	4	2	2	1	2	4	2	2
r53	4	1	F	1	2	4	2	4	3	4	4	3	4	2	4	2	4	3	3	3	3	3	2	2	4	4	3	3	2	2	3	2	2	2	4	4	2	3	2	2	2	2	2	4	2	3	4	2	2
r54	3	1	F	2	3	4	3	3	3	4	4	3	3	3	4	2	4	3	2	4	2	3	2	3	2	3	3	2	2	2	2	3	2	2	4	4	2	2	2	2	2	2	3	4	2	2	4	2	2
r55	6	1	F	3	2	5	3	3	3	4	4	5	4	3	4	2	4	3	2	4	3	3	2	2	4	4	3	2	2	2	2	4	2	2	4	4	3	4	3	2	2	2	4	3	2	2	3	3	2
r56	5	2	F	2	2	5	2	2	3	4	4	4	3	3	3	3	4	3	2	5	3	3	1	1	1	3	3	2	3	2	3	4	1	3	4	4	1	3	2	3	2	5	3	1	1	2	5	2	3
r57	2	1	F	1	2	5	3	2	3	4	4	4	3	3	4	2	4	4	3	4	3	3	3	2	3	4	3	3	2	3	2	3	2	2	4	4	2	2	2	3	3	2	2	4	2	2	4	2	2
r58	4	2	F	2	3	5	4	3	1	5	5	5	5	1	5	2	5	5	1	5	4	1	1	1	4	3	1	1	1	1	3	4	1	5	5	5	2	1	1	3	1	2	3	1	1	1	4	1	1
r59	2	1	F	1	1	4	2	5	4	3	4	3	2	3	4	1	4	2	2	3	2	2	4	4	3	4	2	2	2	2	4	4	2	1	4	4	4	5	3	4	2	5	2	2	2	3	4	2	3
r60	2	2	N	1	4	4	2	5	1	5	4	5	2	5	1	2	5	2	2	5	4	1	3	2	5	5	3	1	2	2	3	4	2	3	4	4	2	4	1	4	1	2	1	2	3	2	4	2	2
r61	2	1	N	1	2	4	2	4	2	4	4	4	2	1	4	1	4	4	2	4	2	1	2	1	4	4	3	2	2	2	3	4	2	1	3	4	3	3	2	1	1	2	2	4	2	2	4	2	2
r62	2	2	N	1	2	4	3	3	3	3	3	4	4	2	4	2	4	3	2	4	3	3	3	2	4	4	3	2	3	2	2	3	2	2	4	4	2	2	2	4	2	3	2	3	3	3	4	2	3
r63	6	1	N	3	2	4	2	2	2	5	2	4	4	1	4	1	4	4	2	5	4	4	2	3	4	4	3	2	2	2	2	4	2	1	4	4	2	4	2	2	3	2	2	2	2	2	4	2	2
r64	1	2	N	1	1	5	1	5	3	2	4	4	3	3	4	2	5	2	2	3	2	2	3	4	3	4	2	1	2	3	3	4	1	2	5	5	2	3	1	5	2	3	2	2	3	2	5	2	2
r65	5	2	N	2	1	5	2	4	5	4	4	5	5	2	4	2	4	2	2	5	4	4	1	2	4	2	2	2	1	1	2	1	2	1	5	4	2	3	1	2	2	2	4	2	1	1	4	2	2
r66	5	2	N	3	1	5	1	3	3	3	5	5	5	3	3	3	5	5	2	4	2	3	1	3	3	3	3	3	2	3	1	4	3	3	5	3	1	1	3	3	3	2	3	1	1	1	3	3	3
r67	4	2	N	2	3	5	2	4	1	5	4	4	5	2	5	2	4	4	2	5	4	2	1	1	4	2	2	2	3	1	2	4	2	3	5	4	2	2	2	2	1	1	4	2	1	1	4	1	2
r68	4	1	N	2	3	5	2	3	2	2	2	5	3	4	3	3	4	2	2	2	3	2	2	2	3	3	3	2	4	3	2	5	2	2	3	4	2	3	3	2	2	2	3	3	1	3	4	2	2
r69	3	1	N	2	2	5	3	3	2	5	3	4	4	1	5	1	5	3	1	5	1	3	1	1	1	4	2	1	5	1	1	5	1	2	5	5	3	2	1	1	3	2	2	5	1	2	4	1	2
r70	3	2	N	2	3	5	2	2	2	5	4	5	5	1	4	2	4	5	2	5	2	4	1	1	5	4	2	1	1	1	2	4	2	2	2	4	3	2	1	3	2	2	2	2	2	2	4	2	2
r71	4	2	N	2	1	5	2	3	3	4	3	5	5	1	5	1	5	3	2	5	3	2	1	1	4	5	1	1	4	2	2	5	2	3	4	4	3	5	2	4	1	2	1	3	1	2	4	2	2
r72	4	2	N	1	2	5	2	4	4	2	4	4	3	2	4	2	4	3	2	4	2	2	2	2	4	4	3	2	3	2	2	4	2	2	4	4	2	2	2	2	2	2	2	2	2	2	4	2	2
r73	4	1	N	3	4	5	1	2	2	2	2	5	5	1	5	2	4	4	2	5	1	3	1	1	5	4	3	2	1	1	1	4	2	2	4	4	3	1	2	2	1	2	1	2	1	2	2	2	2
r74	3	2	S	1	2	5	3	2	2	4	3	4	3	3	4	3	3	3	2	4	3	2	3	4	3	4	4	2	3	2	3	2	2	3	3	4	3	3	2	2	3	2	2	3	2	3	3	2	2
r75	2	1	S	1	3	4	3	3	3	2	3	3	4	3	3	3	3	4	2	4	2	4	3	4	3	3	3	2	2	2	4	2	2	3	4	4	3	3	2	2	2	3	3	3	2	3	4	2	3
r76	2	2	S	1	3	4	3	2	4	4	2	4	3	2	3	3	4	2	4	4	2	4	3	2	3	2	4	3	3	3	4	2	3	3	1	4	2	2	3	4	3	2	3	3	3	2	4	4	2
r77	3	2	S	2	1	5	2	4	4	4	4	5	5	3	4	1	5	2	1	5	3	2	1	3	3	5	2	2	2	2	2	5	1	2	5	4	2	4	1	4	2	2	1	1	1	1	5	2	1
r78	3	2	S	2	3	4	3	3	2	4	3	5	5	1	3	2	4	5	2	5	3	3	1	1	4	4	3	1	2	1	3	4	1	2	4	4	2	1	1	1	1	3	2	2	1	3	3	2	3
r79	2	2	S	1	1	5	1	4	2	5	4	5	5	2	4	4	5	5	1	5	2	2	3	2	4	4	2	1	1	1	2	1	2	3	5	5	2	4	1	4	1	4	2	1	1	1	4	1	2
r80	1	2	S	1	2	4	2	2	4	4	4	4	2	4	3	2	4	2	2	4	2	4	2	4	2	3	4	3	2	2	2	2	2	3	1	4	2	4	2	3	3	1	2	2	4	3	4	3	2
r81	3	2	S	1	2	5	2	3	2	4	4	4	4	2	4	2	4	3	2	4	4	3	2	2	5	5	3	2	2	2	2	4	3	2	5	4	3	4	2	4	2	2	1	3	2	3	4	2	2
r82	2	2	S	1	2	4	2	3	3	2	4	5	3	3	4	3	4	3	3	4	2	4	2	2	2	4	4	2	3	2	4	3	3	3	4	4	2	4	3	3	3	3	2	3	1	3	4	3	3
r83	2	2	S	1	2	4	4	4	2	3	3	5	4	2	4	4	3	4	2	4	2	4	1	1	4	2	2	2	2	1	2	3	2	2	5	4	4	1	1	2	2	4	4	3	1	2	4	2	2
r84	1	2	S	1	3	4	4	2	3	4	2	5	2	2	4	3	2	3	4	4	3	4	3	2	4	2	4	2	2	2	4	3	2	3	4	4	4	3	2	3	3	2	3	4	1	3	3	2	2
r85	6	1	S	2	2	4	2	3	3	4	4	3	4	3	4	2	4	4	2	5	3	2	2	3	3	4	2	2	3	3	2	3	2	2	4	4	2	2	2	3	3	3	1	3	1	2	4	2	2
r86	3	2	S	2	3	5	1	5	2	4	4	3	5	2	4	2	4	4	2	4	4	4	2	2	4	2	3	2	2	2	4	3	1	4	4	5	2	4	3	2	2	4	2	3	2	3	4	3	2
r87	3	2	S	1	1	4	4	2	1	4	5	5	4	2	5	2	4	2	3	5	3	3	1	1	4	4	2	3	3	1	2	4	2	2	3	4	2	4	2	2	1	5	2	1	1	2	4	3	3
r88	3	2	S	1	1	5	1	4	4	4	4	5	5	1	4	2	5	2	2	3	2	4	3	4	4	5	4	1	1	2	4	2	1	1	5	5	2	4	1	2	2	1	1	1	1	1	4	2	2
r89	3	2	S	1	1	5	2	4	4	4	4	4	5	3	4	2	5	3	2	4	3	2	1	3	3	4	3	2	3	2	2	3	2	3	4	4	2	2	2	2	1	2	2	2	1	3	4	3	4
r90	2	1	S	1	1	5	1	4	2	3	3	5	3	2	3	2	3	2	3	3	3	3	2	2	4	3	4	2	3	2	3	3	2	2	5	5	3	3	2	3	2	3	3	3	1	3	4	2	2
r91	3	2	N	3	1	5	3	4	2	4	4	3	3	1	4	2	3	3	2	5	4	2	2	3	5	4	2	2	4	3	2	2	2	3	2	4	3	3	2	2	2	3	3	4	2	3	4	2	2
r92	6	1	N	4	2	5	5	1	1	5	4	5	5	3	1	5	5	3	2	5	4	2	3	1	3	4	5	2	1	2	3	4	2	3	4	4	2	1	1	1	2	2	2	3	2	3	4	2	1
r93	1	1	S	1	4	5	5	4	1	5	5	5	5	1	5	2	5	4	1	5	4	2	1	2	5	5	2	1	1	1	2	4	1	2	4	4	1	4	1	4	2	1	2	2	2	1	5	1	1
r94	1	1	N	1	3	5	1	4	4	3	3	4	3	3	3	1	3	1	2	3	3	3	3	3	3	3	3	2	5	3	1	5	1	1	3	3	1	5	3	5	3	1	3	3	1	3	5	3	3
r95	2	1	W	1	2	4	2	4	4	4	4	3	3	4	4	2	4	2	2	4	3	2	3	3	3	4	3	2	3	3	2	4	2	2	3	4	3	4	3	3	2	2	2	3	2	3	4	2	2
r96	1	1	W	1	3	4	2	4	3	4	3	4	3	3	3	2	3	3	3	4	3	4	3	3	4	4	3	3	3	2	2	2	2	2	4	4	3	3	3	3	4	2	2	3	1	3	4	3	2
r97	3	2	W	1	2	4	2	4	4	3	4	4	2	2	4	2	4	3	2	4	3	2	2	2	4	3	3	2	2	4	2	4	2	2	4	4	2	3	3	4	3	3	3	2	2	2	4	2	2
r98	4	2	W	1	3	4	2	4	3	4	4	4	3	3	4	3	4	3	3	3	4	3	3	3	4	3	3	3	3	3	3	3	3	3	3	3	3	3	3	3	3	3	2	3	3	3	4	2	2
r99	5	2	W	3	2	5	2	1	2	4	2	5	4	3	4	4	4	5	2	5	2	4	3	2	4	2	2	2	2	2	2	2	2	3	4	4	2	2	2	2	2	2	4	2	2	2	4	2	2
r100	1	1	W	1	3	5	3	2	5	4	4	5	4	3	4	2	5	1	1	5	1	1	1	1	3	4	3	2	3	2	2	3	1	2	5	3	2	3	3	1	1	3	2	1	1	2	3	2	2
r101	1	2	W	1	1	5	1	3	3	5	4	5	5	1	4	2	4	2	2	5	4	2	1	1	4	4	3	2	1	1	3	4	2	3	5	4	4	3	1	3	3	1	2	3	2	2	3	2	2
r102	2	1	W	1	2	5	4	5	1	5	5	5	5	1	4	2	5	1	1	5	2	1	1	3	4	5	2	1	1	1	2	4	1	2	5	5	1	5	1	1	1	2	1	1	1	1	5	1	2
r103	2	1	W	1	3	5	2	3	2	3	3	4	3	4	4	3	3	3	2	3	3	2	4	3	3	4	2	1	3	3	2	4	1	2	3	4	2	3	2	2	3	3	1	3	4	2	4	1	2
r104	4	1	W	4	2	4	3	4	3	3	4	3	5	3	3	3	4	3	3	2	3	2	3	3	3	4	2	2	4	4	3	4	3	3	3	3	3	3	3	3	4	3	4	2	1	4	4	3	2
r105	1	1	N	1	2	4	3	3	2	5	3	5	5	1	4	3	4	2	2	5	4	3	1	1	5	5	3	2	2	2	3	5	2	1	5	4	2	4	2	3	2	3	1	2	1	2	4	2	2
r106	6	1	N	4	2	5	4	2	1	4	2	5	4	2	4	2	3	2	2	4	4	2	5	2	4	4	3	1	1	1	2	2	1	2	4	5	3	2	2	2	2	2	2	4	1	2	4	1	2
r107	3	2	N	2	2	4	2	4	3	3	3	4	4	2	3	3	3	4	3	4	3	3	3	2	4	4	4	3	3	3	4	2	2	3	3	4	2	3	2	3	3	2	2	3	3	3	3	3	3
r108	5	2	N	1	1	4	2	4	4	4	4	4	3	4	4	2	4	2	2	5	3	3	2	3	4	4	2	2	4	2	2	4	2	2	5	4	2	3	2	2	4	2	2	3	1	3	4	2	2
r109	2	2	N	1	2	4	2	4	3	2	4	3	4	3	4	2	4	2	2	3	2	2	2	2	2	4	3	2	4	3	2	4	2	2	4	3	4	4	2	4	3	3	2	4	2	2	4	2	3
r110	2	2	S	1	3	4	4	4	2	4	4	4	2	2	4	2	4	4	2	5	4	4	2	3	4	4	4	2	2	2	2	3	2	3	4	4	3	2	2	2	2	3	4	2	1	3	4	3	2
r111	2	2	S	1	2	5	2	4	2	4	4	5	4	2	4	3	4	4	2	5	2	3	1	2	4	4	3	2	3	2	3	4	2	2	4	4	3	1	1	2	2	2	2	2	1	3	4	2	2
r112	2	2	S	1	2	4	2	3	4	4	2	5	4	2	4	3	4	3	2	4	4	4	2	4	2	3	4	2	2	2	2	4	2	3	4	4	3	4	2	4	3	2	4	2	1	2	4	2	1
r113	4	2	S	1	4	5	2	2	2	3	4	4	5	3	4	2	4	2	2	5	2	2	2	3	4	2	3	2	3	2	3	2	2	2	5	4	2	3	2	2	2	3	4	2	2	3	4	2	2
r114	6	2	S	3	5	5	2	2	2	4	3	5	5	2	4	2	4	3	2	5	2	4	2	2	4	4	3	2	2	2	2	4	2	2	4	4	2	4	2	5	3	2	3	2	1	3	4	3	2
r115	2	2	S	1	3	5	2	3	3	5	4	5	3	1	4	3	3	4	2	5	3	2	2	1	3	4	3	2	3	3	2	4	2	2	5	4	2	3	1	4	3	2	2	4	1	2	3	2	2
r116	3	2	S	2	2	5	1	4	4	2	2	5	5	2	4	2	4	2	1	2	2	2	2	4	4	2	4	2	2	2	1	4	1	2	5	4	4	4	2	4	2	1	4	2	1	2	5	3	2
r117	3	2	S	1	2	5	1	2	2	4	5	1	5	1	5	1	5	3	1	5	4	2	1	1	5	5	3	1	1	1	2	4	1	2	5	5	1	5	1	1	1	1	1	4	1	2	4	2	2
r118	4	1	S	3	2	4	2	4	4	3	3	3	3	3	4	1	4	3	3	5	4	3	2	3	3	4	3	3	1	2	3	3	2	3	5	3	2	3	3	3	3	3	2	2	3	2	3	2	3
r119	2	2	S	1	2	4	2	4	2	3	3	4	3	2	4	2	4	3	2	5	3	3	1	2	3	4	4	3	2	2	2	4	2	2	5	4	3	4	2	4	3	2	2	1	1	3	4	2	2
r120	6	2	S	2	3	5	2	3	4	3	3	5	4	2	4	3	4	5	2	5	1	4	2	2	3	3	3	2	4	3	2	2	2	3	4	4	3	3	2	4	2	3	2	2	1	3	2	3	3
r121	3	2	S	1	1	4	2	5	4	3	3	5	5	3	4	2	3	3	2	4	2	3	2	3	3	3	4	2	2	4	2	4	2	2	4	4	3	4	2	4	3	2	3	2	1	3	4	3	3
r122	2	2	S	1	2	4	3	3	2	4	5	5	3	2	3	3	4	4	2	4	3	3	2	2	4	5	3	2	2	3	2	5	2	2	4	4	2	2	2	3	3	2	1	4	2	3	4	2	2
r123	3	1	S	1	3	4	2	2	4	4	4	4	3	4	4	2	4	3	2	4	3	3	2	2	2	3	3	2	3	3	2	2	2	2	4	4	2	3	2	4	2	2	3	2	2	2	4	2	2
r124	6	2	S	2	3	4	2	3	4	4	4	4	3	3	4	3	3	4	2	3	2	4	3	3	2	3	3	3	2	3	3	3	2	3	3	4	3	3	3	3	4	3	3	3	3	4	4	3	3
r125	1	1	S	1	3	5	5	5	3	5	3	5	1	3	5	3	5	3	3	5	4	1	4	5	3	5	3	3	1	1	1	5	1	3	5	3	3	3	1	5	3	5	1	1	1	1	5	1	5
r126	2	1	F	1	3	5	2	4	2	5	4	5	5	1	5	5	5	5	4	5	5	2	1	1	5	5	3	2	2	1	2	2	2	1	5	5	2	4	3	3	2	1	2	1	1	3	4	1	2
r127	2	1	B	2	1	5	3	4	4	2	2	4	2	4	3	2	4	2	2	2	3	3	4	4	4	3	4	3	2	3	3	4	2	2	4	3	3	4	2	4	2	3	4	2	2	3	3	3	3
r128	3	2	F	1	1	5	3	2	2	4	2	5	5	1	4	3	4	4	2	5	4	4	1	1	2	5	4	3	3	1	2	5	1	4	5	5	2	1	1	1	4	2	1	4	1	3	4	2	2
r129	2	1	F	2	2	5	1	4	3	4	4	4	5	4	4	3	4	3	2	5	4	2	2	1	2	4	3	2	2	2	2	5	1	2	5	4	2	4	1	4	4	3	1	3	1	2	5	2	1
r130	1	1	B	1	2	4	2	3	2	4	3	3	4	3	4	2	4	2	2	4	4	2	2	2	3	3	3	2	2	2	2	3	2	2	4	4	3	4	2	2	2	2	3	2	2	2	4	3	2
r131	2	2	F	2	1	5	3	4	2	4	4	4	4	2	4	2	3	4	2	5	3	2	2	2	4	4	3	2	2	2	4	2	2	2	4	4	3	2	2	2	2	2	2	3	2	3	4	2	2
r132	2	1	F	1	2	4	2	3	3	4	4	4	3	3	3	3	3	3	2	4	3	3	2	3	3	4	3	2	2	3	3	3	2	2	5	5	2	3	2	3	2	3	3	2	2	2	4	2	2
r133	3	2	F	2	2	4	2	4	4	5	2	4	4	3	4	2	4	4	3	5	2	2	1	3	3	3	3	2	3	3	2	4	2	2	4	4	4	3	2	3	3	2	2	2	2	2	3	3	3
r134	2	2	F	1	2	5	4	3	1	3	4	5	5	1	5	3	4	3	1	5	4	3	1	1	3	5	4	1	1	2	3	4	1	3	5	4	3	3	1	2	1	3	2	3	1	3	4	1	2
r135	1	1	B	1	2	5	4	4	2	4	4	4	4	3	4	1	4	2	2	4	2	2	2	2	3	4	3	2	2	2	2	4	1	2	4	4	2	4	2	4	2	3	2	2	2	2	4	2	2
r136	1	2	B	1	1	5	1	5	4	4	4	4	4	3	3	2	4	2	3	4	1	2	3	4	3	5	1	1	2	3	2	4	1	2	5	4	2	3	1	3	2	3	1	3	3	3	5	2	3
r137	5	2	F	2	2	4	3	2	3	3	2	4	4	2	3	2	3	4	3	3	2	4	2	2	3	4	3	2	3	2	3	2	2	2	4	3	4	2	2	3	2	3	2	3	2	3	2	2	3
r138	2	2	F	1	2	5	1	2	4	4	3	4	4	3	2	2	3	4	3	4	2	4	2	2	4	4	4	2	3	2	2	4	2	2	4	4	4	2	2	4	2	3	2	4	4	3	4	3	4
r139	1	1	F	1	2	4	2	4	2	3	4	5	5	3	4	2	3	5	3	2	4	2	3	1	1	3	2	2	3	1	1	4	2	1	5	4	3	2	2	1	4	2	2	3	1	2	4	2	1
r140	4	1	F		3	4	2	3	3	4	3	3	2	3	4	2	3	3	2	3	4	2	3	3	3	4	3	2	3	3	2	3	2	2	3	3	2	3	3	3	4	2	2	3	3	2	3	2	2
r141			F		2	4	2	4	3	4	3	3	3	2	3	3	4	4	3	3	2	3	3	3	4	4	4	3	3	2	3	2	2	2	4	3	2	2	2	3	3	2	2	3	2	3	4	2	3
r142	2	2	W	1	2	4	2	3	4	4	4	5	3	3	3	2	4	3	2	4	3	2	3	4	4	4	4	2	3	4	2	4	2	3	5	4	2	2	1	1	3	2	2	2	1	3	4	2	2
r143	3	2	W	2	1	5	1	2	4	4	3	5	2	3	4	2	4	4	2	2	4	2	3	4	4	4	4	2	3	4	2	4	1	3	5	4	2	3	2	4	4	2	2	2	1	3	4	2	2
r144	2	2	N	1	2	5	1	3	4	4	4	5	2	3	4	3	4	4	2	4	3	2	2	4	4	4	4	3	3	4	2	4	1	2	5	4	2	4	3	3	4	1	2	3	1	2	4	2	2
r145	3	2	N	1	2	5	1	3	4	4	4	5	2	4	5	1	5	3	2	4	4	3	4	4	5	3	5	3	2	3	2	5	1	2	5	4	1	3	1	3	4	2	2	4	1	3	3	2	2
r146	2	2	N	1	2	4	2	2	4	4	4	5	3	3	2	3	4	4	2	4	3	3	2	4	4	3	4	3	4	4	2	4	1	3	5	4	4	3	2	3	4	2	2	3	1	3	4	2	2
r147	2	2	N	1	2	4	2	2	2	4	4	5	3	4	4	2	4	3	3	4	3	3	3	4	4	3	4	2	3	4	1	4	1	2	5	4	2	4	2	4	4	2	2	2	1	3	4	2	2
r148	4	2	N	2	1	5	5	2	2	4	4	2	1	3	4	4	4	2	2	5	2	2	1	1	3	5	1	2	2	1	4	4	2	2	4	4	2	4	1	3	2	2	1	4	2	2	4	1	2
r149	3	1	N	3	2	4	4	3	2	4	4	5	5	1	4	2	4	4	2	5	2	2	1	3	1	4	4	2	2	1	3	4	2	2	5	4	3	4	2	1	2	2	2	3	1	3	4	3	2
r150	6	2	W	4	2	5	5	3	1	4	4	5	5	3	4	1	5	3	1	4	2	2	2	1	3	4	4	2	2	2	3	4	2	2	5	2	3	3	1	3	1	2	2	3	1	3	4	3	1
r151	5	2	N	4	1	5	3	3	3	3	5	4	5	3	4	1	5	2	1	3	1	2	2	4	4	3	3	3	4	2	1	3	1	2	5	2	1	2	1	3	3	2	2	4	1	1	5	3	2
r152	2	1	F	2	1	5	3	4	1	3	4	5	5	4	4	3	4	2	2	3	3	2	3	1	4	3	3	2	1	1	3	3	1	3	5	3	3	4	3	3	1	3	2	3	1	3	4	2	3
r153	1	1	N	1	3	4	3	4	4	1	2	5	2	3	3	4	2	3	2	3	3	1	2	3	4	3	3	2	3	2	2	2	1	3	4	2	5	3	3	3	3	3	2	3	1	3	3	3	2
r154	2	2	W	2	4	4	3	3	3	4	3	5	3	3	3	3	2	3	2	3	3	1	2	3	3	2	4	2	3	3	3	2	2	5	5	4	4	2	2	3	2	2	4	2	1	3	2	3	2
r155	4	2	F	3	4	5	3	3	3	3	3	5	4	3	3	3	3	3	2	4	3	2	3	3	3	1	3	3	3	3	3	3	3	3	5	5	3	2	1	3	1	1	5	1	1	3	2	2	2
r156	6	1	N	5	5	5	4	2	1	4	4	5	5	3	4	1	3	3	1	4	2	1	1	1	3	4	3	2	2	2	2	3	2	3	5	5	2	4	2	3	2	2	2	2	1	3	3	2	1
r157	4	1	W	3	2	5	3	3	1	4	3	5	5	2	4	1	5	2	1	5	2	1	3	3	3	3	2	2	2	2	2	4	2	3	5	5	2	4	1	4	1	2	3	2	1	3	4	2	2
r158	5	2	F	4	2	4	3	4	3	4	4	4	4	3	4	1	4	3	2	2	3	4	3	3	4	1	4	4	3	4	3	4	2	3	2	3	2	4	3	3	3	1	4	3	1	2	1	2	3
r159	4	2	W	3	2	4	3	3	2	1	3	2	3	2	1	2	3	2	2	3	3	2	3	2	4	2	3	4	3	3	4	4	2	4	3	4	3	2	3	4	2	3	4	4	2	3	2	2	4
r160	3	2	F	3	2	3	2	4	3	2	2	3	3	2	4	2	5	2	4	3	1	3	2	1	4	3	2	3	3	4	2	3	3	2	2	3	4	3	3	4	3	4	3	2	3	5	3	2	3
r161	4	2	F	2	2	3	2	4	2	2	4	4	3	3	3	2	2	4	3	2	5	1	3	2	4	3	3	4	3	4	2	4	3	3	3	4	3	3	2	4	3	3	4	3	4	3	3	2	2
r162	2	2	F	2	3	3	4	3	4	4	3	3	2	5	3	2	3	2	4	5	2	4	3	3	3	4	3	2	3	3	2	4	3	2	1	5	4	3	3	2	4	2	3	2	3	4	3	2	3
r163	2	2	N	1	1	4	3	3	4	2	3	4	4	4	5	4	4	3	4	5	3	2	4	3	4	3	4	2	3	2	2	3	3	4	5	4	2	5	2	4	3	3	2	1	1	4	3	2	4
r164	1	2	N	1	3	4	2	3	5	3	3	4	3	2	3	2	4	3	2	4	4	3	1	3	2	2	3	2	3	4	4	3	3	2	2	2	2	3	2	2	2	3	3	2	1	2	4	2	4
r165	4	2	W	2	4	3	5	3	4	3	2	2	3	2	3	4	3	3	4	3	4	2	2	1	4	1	4	5	3	3	2	3	4	3	5	4	2	3	4	2	2	2	3	4	4	3	3	4	3
r166	2	1		1	2	4	1	3	3	3	2	4	4	2	4	4	4	2	2	3	2	4	2	2	2	4	4	2	2	2	2	4	4	2	4	4	4	2	4	4	4	4	5	4	4	2	4	2	2
r167	1	1	N	1	2	4	1	3	3	3	2	4	4	2	4	4	4	2	2	3	2	4	2	2	2	4	4	2	2	2	2	4	4	2	4	5	4	4	2	2	4	2	2	2	1	2	4	2	2
r168	1	1			4	4	2	4	4	3	2	4	4	2	4	2	4	3	2	3	4	4	2	2	4	4	4	2	2	2	2	4	3	4	5	3	4	4	2	3	4	2	3	2	3	3	2	2	2
r169	2	2	N	1	3	5	1	4	5	4	2	5	3	1	3	3	3	3	2	5	4	4	2	2	4	5	4	1	4	2	1	5	1	2	4	5	2	4	2	4	2	2	1	2	2	3	4	2	2
r170	2	1	N	1	4	4	1	5	4	4	4	4	4	4	4	2	4	3	3	5	2	4	1	4	4	3	3	2	2	4	2	4	2	2	5	4	2	3	2	2	4	2	3	2	4	2	4	2	1
r171	3	2	N	1	2	4	2	2	4	4	3	5	3	3	3	3	3	3	5	4	3	3	2	3	4	3	4	4	2	2	3	2	2	3	5	4	2	3	2	2	2	2	2	4	2	3	4	3	2
r172	2	1	W	1	2	4	3	4	1	5	4	5	4	1	5	2	4	3	1	4	1	2	1	2	4	4	4	2	5	3	1	4	2	2	5	5	2	4	2	4	1	2	1	4	1	1	5	2	2
r173	2	1	S	1	1	4	3	4	1	5	4	5	4	1	4	2	4	3	1	4	1	2	2	2	5	4	4	2	5	3	1	4	1	2	5	5	2	4	2	4	2	2	1	4	1	2	4	2	2
r174	1	1	N	1	2	4	3	4	1	5	4	4	4	1	5	2	4	3	1	4	1	2	1	1	4	4	5	2	5	3	1	5	2	2	5	5	2	4	2	4	1	2	2	4	1	2	5	2	2
r175	3	1	N	2	2	4	3	4	1	4	4	5	3	1	4	1	4	3	2	4	1	2	1	1	4	5	4	2	5	3	2	4	2	2	5	5	2	4	2	4	1	2	1	4	1	2	4	1	1
r176	1	1	N	1	2	4	3	4	1	5	5	5	1	5	1	4	1	2	2	1	4	2	1	2	4	4	4	2	4	2	2	4	2	2	5	5	2	4	2	4	1	2	2	4	2	1	4	2	2
r177	1	1	N	1	2	4	3	5	2	5	4	5	4	1	4	2	5	1	2	5	4	2	1	2	4	4	4	2	4	1	2	4	2	1	5	5	1	4	1	4	2	2	2	4	2	2	4	2	2
r178	1	1	N	2	2	4	3	4	1	5	4	5	4	1	4	2	5	2	2	4	4	2	1	2	4	4	4	2	4	2	2	4	2	2	5	5	2	4	2	4	1	2	2	4	2	1	4	2	2
r179	1	1	N	1	2	4	3	4	1	5	4	5	4	1	4	2	5	2	2	5	2	2	2	1	5	4	3	1	4	2	2	4	2	2	5	5	2	5	2	4	1	2	2	4	2	1	4	1	2
r180	1	1	W	1	2	4	3	4	2	5	4	5	4	2	4	2	5	2	2	4	2	2	1	2	4	4	4	2	3	2	2	4	2	2	5	5	2	4	2	4	1	2	1	4	2	1	4	2	2
r181	2	1	C	1	2	4	3	4	1	4	5	5	4	1	4	2	5	2	2	5	2	2	1	2	4	4	4	2	4	2	2	4	2	2	5	5	2	4	2	4	1	2	2	4	2	1	4	2	2
r182	2	1	F	1	2	4	3	4	1	5	4	5	4	1	4	2	5	2	2	5	2	2	1	2	4	4	4	2	4	2	2	4	2	2	5	5	2	4	2	4	1	2	2	4	2	1	4	2	2
r183	5	1	S	3	2	4	2	4	2	4	4	4	4	2	4	2	4	4	2	4	2	2	2	2	4	2	2	1	4	2	3	2	1	2	4	4	4	2	2	2	2	2	4	2	2	2	4	2	2
r184	4	2	S	2	2	5	2	2	3	4	4	5	4	2	4	3	5	5	1	5	4	3	1	1	4	5	2	2	3	2	3	3	2	2	5	4	2	2	2	1	1	2	1	3	1	3	4	2	3
r185	5	2	S	2	2	5	3	4	3	4	4	4	3	2	4	2	4	4	2	4	3	2	2	2	2	4	2	2	4	2	2	4	2	4	4	4	3	4	2	3	2	2	2	2	2	3	4	2	2
r186	3	1	S	1	5	5	1	1	2	5	5	5	5	2	4	2	4	5	1	5	2	4	1	1	4	4	3	2	3	2	2	2	1	4	5	5	1	3	1	3	2	4	2	2	1	3	4	3	3
r187	5	2	S	5	5	5	4	3	2	5	4	5	5	1	4	2	4	2	2	5	4	1	1	1	4	5	1	1	2	2	2	2	2	2	5	5	2	4	1	1	2	3	2	4	1	2	4	2	2
r188	6	2	S	3	4	4	3	3	3	4	4	4	4	3	4	2	4	3	2	4	3	2	2	2	4	3	2	2	4	2	2	4	2	3	4	4	2	4	2	3	2	2	3	4	2	3	3	2	2
r189	2	2	S	1	4	4	2	3	3	4	3	3	3	3	4	3	4	4	2	4	3	4	3	3	3	4	3	2	2	3	3	2	3	3	4	4	2	4	2	4	3	3	2	2	3	3	4	3	3
r190	2	1	S	1	2	4	3	4	3	3	3	5	3	4	4	5	4	2	2	3	3	3	3	3	3	4	3	2	2	2	2	3	2	4	5	4	3	4	1	3	4	4	2	3	3	2	4	3	3
r191	2	1	S	2	5	5	2	4	2	4	2	2	5	1	4	2	4	3	2	5	2	2	3	1	4	4	2	2	2	2	3	4	2	3	5	4	2	4	2	2	2	4	2	2	2	2	4	2	2
r192	6	2	S	4	5	5	4	1	1	4	3	5	5	1	4	4	2	4	2	5	3	2	1	1	4	4	2	2	4	3	2	3	2	2	5	4	4	1	1	1	1	3	2	2	1	3	2	2	2
r193	2	2	S	1	3	5	2	3	3	3	3	4	5	3	4	2	4	3	2	5	2	4	1	1	3	3	2	2	4	1	3	5	1	1	5	4	3	1	1	4	2	3	3	1	1	3	3	2	2
r194	3	2	S	1	2	5	4	4	2	4	2	5	4	2	4	1	5	4	2	5	4	2	1	2	5	5	3	2	4	1	2	4	2	2	5	5	2	1	1	3	2	3	2	2	2	2	4	2	2
r195	6	2	S	3	3	4	3	5	3	4	3	4	3	2	3	2	3	4	2	4	3	3	2	2	4	3	3	3	2	2	3	3	2	3	4	3	3	3	2	2	2	3	3	2	1	4	3	2	3
r196	6	2	W	4	2	5	2	4	3	5	4	4	5	3	5	2	5	3	2	5	4	2	2	2	5	4	4	3	2	1	2	4	2	2	5	4	2	3	1	1	1	1	2	4	1	2	4	2	2
r197	2	2	W	1	1	5	2	4	2	4	4	5	4	2	4	2	3	2	2	4	2	4	3	2	4	4	3	2	2	2	4	4	2	2	4	4	2	3	2	2	2	3	2	3	2	3	4	2	3
r198	5	2	W	2	5	5	2	4	4	3	3	5	5	3	4	2	4	3	1	5	3	2	2	3	3	4	3	2	3	2	2	2	2	2	5	4	2	3	2	4	2	2	2	2	2	2	4	2	2
r199	2	1	W	1	4	5	2	3	2	4	4	4	4	2	4	2	4	2	2	4	2	2	3	3	4	4	3	2	2	2	4	4	2	2	5	4	2	4	2	2	2	4	2	3	2	2	4	2	2
r200	2	1	W	1	2	4	1	4	3	3	3	4	4	3	4	1	2	3	2	4	2	5	5	3	3	5	2	1	4	2	2	4	1	3	5	4	3	3	3	2	2	2	1	2	1	2	5	2	2
r201	2	1	W	2	3	5	3	2	3	4	4	5	5	1	4	2	4	2	2	5	2	3	1	1	3	4	3	2	3	2	3	4	2	2	5	4	2	4	1	1	1	2	2	1	1	2	4	2	1
r202	1	2	W	1	4	5	1	3	3	5	3	4	4	2	4	3	4	2	2	5	2	2	3	2	3	4	3	2	2	3	2	3	2	2	4	4	2	4	3	3	2	3	2	2	3	2	4	2	2
r203	3	2	W	1	2	5	2	4	3	4	3	4	4	1	4	3	5	2	2	5	2	3	1	4	4	4	2	2	2	2	2	3	2	2	5	4	2	4	1	2	2	2	2	1	1	1	4	2	2
r204	3	2	W	1	2	5	1	2	4	3	2	4	3	4	4	2	4	4	2	3	2	4	2	4	4	3	4	2	4	2	2	4	2	2	4	4	2	3	2	5	4	2	2	2	2	3	4	2	3
r205	6	1	W	3	3	5	3	2	2	4	2	5	5	1	4	2	4	5	4	5	1	3	3	1	4	2	4	3	3	3	2	2	2	2	5	4	3	2	1	3	3	4	2	1	1	4	4	3	2
r206	2	2	W	1	4	5	2	4	2	5	4	5	5	1	4	2	3	4	2	5	4	4	3	1	4	2	3	2	2	2	2	2	2	3	5	4	2	4	2	2	4	2	2	1	2	2	4	2	2
r207	6	1	S	4	2	5	4	4	2	4	4	4	5	2	4	2	5	2	2	5	4	2	1	1	4	4	2	1	2	2	2	4	1	2	5	4	2	4	2	3	2	2	2	1	1	2	4	1	2
r208	6	1	N	2	2	5	2	4	2	4	3	4	4	3	3	2	4	4	2	5	3	2	3	4	2	3	3	2	3	3	3	2	2	3	4	5	2	3	2	3	3	3	4	4	2	2	3	2	1
r209	6	2	N	5	5	4	3	4	2	4	4	5	4	1	4	2	4	4	2	5	2	2	1	1	2	4	2	2	3	1	2	2	2	2	5	4	2	4	1	1	1	2	2	1	1	2	4	2	2
r210	4	1	N	2	2	4	2	2	2	4	5	4	2	4	5	4	5	4	3	5	4	1	2	2	5	4	3	1	3	2	2	5	1	3	5	5	1	5	3	1	1	2	2	2	3	2	4	3	4
r211	1	2	N	1	2	4	3	4	2	3	4	4	4	2	4	4	4	2	2	4	3	3	2	3	4	4	3	2	3	2	2	3	2	2	4	4	2	2	2	3	2	2	2	3	2	3	4	2	3
r212	2	2	N	1	5	5	2	5	4	4	5	5	5	1	5	3	5	2	1	4	2	2	1	4	5	5	3	1	1	2	1	4	1	3	5	5	2	5	1	4	1	1	1	2	1	1	5	1	2
r213	2	2	N	1	2	4	3	3	3	4	4	4	4	2	4	2	4	2	2	3	4	2	3	2	4	4	3	2	2	2	2	3	2	3	4	3	3	2	2	3	2	3	2	2	3	2	4	2	3
r214	2	1	N	2	2	4	2	4	4	3	4	2	5	2	4	4	4	2	2	5	3	2	4	4	2	4	3	2	2	2	3	4	2	2	5	3	2	4	2	2	3	3	2	2	2	2	4	2	2
r215	3	1	N	1	1	5	1	3	3	5	4	5	5	3	5	1	5	4	2	5	3	2	1	3	3	5	3	1	3	1	3	3	1	1	2	5	3	3	1	1	1	2	1	3	1	1	4	1	2
r216	2	2	N	1	3	4	4	4	4	4	4	4	4	3	4	2	4	2	2	4	4	2	2	4	4	4	4	4	4	3	2	2	2	2	4	4	3	4	4	3	2	2	2	2	2	2	4	2	3
r217	6	1	N	3	2	4	3	2	2	4	4	4	4	2	4	2	3	4	2	4	2	2	4	2	4	4	2	2	2	2	2	4	2	2	4	4	3	2	2	2	2	2	2	4	2	2	2	2	2
r218	3	2	N	1	5	5	1	4	3	4	3	4	4	4	4	5	2	4	2	5	1	2	1	2	2	2	4	2	2	2	2	2	1	3	2	5	2	2	1	1	1	2	5	1	2	2	4	2	4
r219	2	2	N	1	2	5	2	2	4	4	4	5	5	4	4	4	3	3	2	4	4	2	2	2	3	5	2	1	2	2	2	5	1	2	4	4	2	4	2	4	2	2	1	2	2	2	4	2	3
r220	2	2	N	1	3	5	2	4	2	4	3	4	2	2	4	3	4	2	2	5	4	2	3	2	4	4	2	2	2	2	2	2	2	2	5	4	2	3	2	4	2	1	3	2	2	2	4	2	2
r221	2	2	N	2	5	5	2	4	2	4	4	5	3	1	4	2	3	5	2	5	2	2	2	2	1	4	2	2	2	2	2	2	2	5	5	4	4	4	1	1	1	2	2	2	1	3	4	2	2
r222	1	1	N	1	2	4	2	4	3	4	3	4	2	3	3	2	3	4	3	5	2	3	3	3	2	4	4	3	3	4	2	3	3	3	4	4	2	2	3	3	4	3	2	4	3	3	4	3	4
r223	2	1	F	1	5	5	4	4	2	4	2	4	4	2	4	2	4	2	2	4	4	4	2	2	4	5	1	1	2	2	2	2	2	2	4	4	4	4	2	1	1	2	1	2	2	2	4	2	4
r224	2	1	F	1	1	4	2	5	4	2	4	1	5	4	4	2	4	1	2	3	4	2	4	4	3	4	3	2	1	2	5	1	2	2	5	2	2	4	3	3	3	5	5	5	1	3	4	2	2
r225	3	1	F	2	3	4	2	5	2	5	3	4	2	2	3	1	3	4	2	5	2	4	3	2	3	4	2	3	3	2	3	3	3	2	5	5	3	3	3	2	4	1	2	3	4	3	4	2	3
r226	4	1	F	1	2	4	3	3	3	4	3	3	3	3	4	3	3	2	2	3	3	3	3	2	3	4	3	2	3	2	2	3	3	3	3	4	3	3	2	2	3	3	2	3	3	3	4	2	3
r227	3	1	F	2	2	4	2	2	3	4	4	4	4	3	4	3	4	4	2	4	4	4	2	2	4	4	4	2	4	2	4	2	2	3	4	4	2	2	2	2	4	2	2	4	2	3	4	2	2
r228	5	2	F	4	5	5	2	2	2	4	2	5	4	2	4	3	3	4	2	3	3	4	3	2	4	4	5	2	2	2	2	3	3	2	4	4	3	2	2	2	2	2	2	2	2	3	2	3	3
[truncated: 20 more columns]
